# Supplementary material for: Using 3D printed eggs to examine the egg-rejection behaviour of wild birds
Source: PeerJ. 2015 May 26;3:e965. doi: 10.7717/peerj.965 (PMC4451021; doi:10.7717/peerj.965)
Supplement: File S1 [file peerj-03-965-s001.zip]

Archive with 1 entries (1 files):
- File S1.obj
