# Supplementary material for: Using 3D printed eggs to examine the egg-rejection behaviour of wild birds
Source: PeerJ. 2015 May 26;3:e965. doi: 10.7717/peerj.965 (PMC4451021; doi:10.7717/peerj.965)
Supplement: File S1 [file peerj-03-965-s001.zip › File S1.obj]

# Blender v2.70 (sub 0) OBJ File: 'eggShapeNoHoleBigx90.blend'
# www.blender.org
mtllib eggShapeNoHoleX-90.mtl
o Sphere
v 11.121861 -1.464410 5.479881
v 11.127621 -1.420990 5.479881
v 11.133130 -1.377528 5.479881
v 11.138407 -1.334028 5.479881
v 11.143470 -1.290496 5.479881
v 11.148334 -1.246933 5.479881
v 11.153013 -1.203345 5.479882
v 11.157528 -1.159735 5.479882
v 11.096302 -1.460617 5.544561
v 11.070467 -1.456783 5.609058
v 11.044336 -1.452906 5.673359
v 11.017898 -1.448983 5.737451
v 10.991134 -1.445011 5.801322
v 10.964029 -1.440990 5.864957
v 10.936569 -1.436915 5.928346
v 11.115839 -1.507784 5.479881
v 11.109535 -1.551107 5.479881
v 11.102935 -1.594377 5.479881
v 11.096020 -1.637589 5.479881
v 11.088775 -1.680738 5.479881
v 11.081183 -1.723820 5.479881
v 11.073228 -1.766832 5.479881
v 11.147160 -1.468163 5.415031
v 11.172212 -1.471881 5.350022
v 11.197033 -1.475564 5.284869
v 11.221641 -1.479215 5.219584
v 11.246047 -1.482836 5.154178
v 11.270271 -1.486431 5.088667
v 11.294328 -1.490001 5.023062
v 11.152939 -1.424588 5.415030
v 11.158467 -1.380970 5.415030
v 11.163764 -1.337315 5.415030
v 11.168845 -1.293626 5.415030
v 11.173726 -1.249907 5.415030
v 11.178423 -1.206163 5.415031
v 11.182952 -1.162397 5.415031
v 11.178011 -1.428151 5.350022
v 11.183559 -1.384379 5.350022
v 11.188874 -1.340570 5.350022
v 11.193973 -1.296726 5.350022
v 11.198872 -1.252853 5.350022
v 11.203586 -1.208954 5.350022
v 11.208131 -1.165033 5.350023
v 11.202852 -1.431682 5.284869
v 11.208421 -1.387757 5.284869
v 11.213755 -1.343794 5.284869
v 11.218870 -1.299798 5.284869
v 11.223785 -1.255771 5.284869
v 11.228516 -1.211719 5.284869
v 11.233077 -1.167645 5.284869
v 11.227479 -1.435181 5.219583
v 11.233066 -1.391105 5.219583
v 11.238419 -1.346991 5.219583
v 11.243553 -1.302843 5.219583
v 11.248485 -1.258664 5.219583
v 11.253231 -1.214460 5.219584
v 11.257809 -1.170234 5.219584
v 11.251906 -1.438653 5.154178
v 11.257513 -1.394427 5.154178
v 11.262884 -1.350162 5.154178
v 11.268035 -1.305863 5.154178
v 11.272984 -1.261534 5.154178
v 11.277746 -1.217179 5.154179
v 11.282338 -1.172803 5.154179
v 11.276151 -1.442098 5.088667
v 11.281776 -1.397723 5.088667
v 11.287166 -1.353309 5.088667
v 11.292334 -1.308861 5.088667
v 11.297298 -1.264382 5.088667
v 11.302075 -1.219878 5.088668
v 11.306685 -1.175352 5.088668
v 11.300226 -1.445520 5.023062
v 11.305872 -1.400997 5.023062
v 11.311278 -1.356434 5.023062
v 11.316464 -1.311838 5.023062
v 11.321445 -1.267211 5.023062
v 11.326239 -1.222558 5.023063
v 11.330863 -1.177883 5.023063
v 11.102039 -1.417354 5.544561
v 11.076182 -1.413679 5.609058
v 11.050032 -1.409963 5.673358
v 11.023570 -1.406202 5.737451
v 10.996785 -1.402396 5.801322
v 10.969659 -1.398540 5.864957
v 10.942177 -1.394635 5.928346
v 11.107530 -1.374050 5.544561
v 11.081652 -1.370534 5.609058
v 11.055481 -1.366978 5.673359
v 11.028999 -1.363381 5.737451
v 11.002192 -1.359739 5.801322
v 10.975046 -1.356051 5.864957
v 10.947543 -1.352314 5.928346
v 11.112788 -1.330708 5.544561
v 11.086891 -1.327351 5.609058
v 11.060699 -1.323956 5.673359
v 11.034199 -1.320522 5.737451
v 11.007373 -1.317045 5.801322
v 10.980206 -1.313524 5.864957
v 10.952682 -1.309956 5.928346
v 11.117831 -1.287332 5.544561
v 11.091916 -1.284135 5.609058
v 11.065706 -1.280901 5.673359
v 11.039186 -1.277630 5.737451
v 11.012341 -1.274318 5.801322
v 10.985155 -1.270964 5.864957
v 10.957611 -1.267566 5.928346
v 11.122678 -1.243927 5.544561
v 11.096744 -1.240890 5.609058
v 11.070516 -1.237817 5.673359
v 11.043977 -1.234709 5.737452
v 11.017115 -1.231562 5.801322
v 10.989909 -1.228375 5.864958
v 10.962346 -1.225147 5.928347
v 11.127340 -1.200497 5.544562
v 11.101390 -1.197619 5.609058
v 11.075145 -1.194708 5.673359
v 11.048589 -1.191762 5.737452
v 11.021708 -1.188781 5.801322
v 10.994486 -1.185762 5.864958
v 10.966904 -1.182703 5.928347
v 11.131839 -1.157046 5.544562
v 11.105871 -1.154327 5.609058
v 11.079609 -1.151577 5.673360
v 11.053036 -1.148795 5.737452
v 11.026137 -1.145979 5.801322
v 10.998898 -1.143127 5.864958
v 10.971299 -1.140238 5.928347
v 11.090303 -1.503834 5.544561
v 11.084021 -1.547001 5.544561
v 11.077444 -1.590114 5.544561
v 11.070554 -1.633169 5.544561
v 11.063334 -1.676162 5.544561
v 11.055771 -1.719088 5.544561
v 11.047843 -1.761945 5.544561
v 11.064488 -1.499841 5.609058
v 11.058228 -1.542850 5.609058
v 11.051677 -1.585804 5.609058
v 11.044811 -1.628701 5.609058
v 11.037619 -1.671536 5.609058
v 11.030082 -1.714305 5.609058
v 11.022183 -1.757004 5.609058
v 11.038379 -1.495803 5.673359
v 11.032146 -1.538652 5.673359
v 11.025617 -1.581446 5.673359
v 11.018777 -1.624183 5.673359
v 11.011611 -1.666858 5.673359
v 11.004102 -1.709468 5.673359
v 10.996233 -1.752007 5.673359
v 11.011963 -1.491718 5.737451
v 11.005753 -1.534404 5.737451
v 10.999248 -1.577036 5.737451
v 10.992434 -1.619611 5.737451
v 10.985295 -1.662125 5.737451
v 10.977816 -1.704573 5.737451
v 10.969975 -1.746952 5.737451
v 10.985222 -1.487582 5.801322
v 10.979034 -1.530104 5.801322
v 10.972555 -1.572572 5.801321
v 10.965769 -1.614983 5.801321
v 10.958657 -1.657333 5.801321
v 10.951204 -1.699618 5.801322
v 10.943397 -1.741834 5.801322
v 10.958141 -1.483394 5.864957
v 10.951979 -1.525749 5.864957
v 10.945525 -1.568051 5.864957
v 10.938764 -1.610297 5.864957
v 10.931680 -1.652481 5.864957
v 10.924256 -1.694601 5.864957
v 10.916479 -1.736651 5.864957
v 10.930706 -1.479151 5.928346
v 10.924567 -1.521337 5.928346
v 10.918140 -1.563471 5.928346
v 10.911406 -1.605549 5.928346
v 10.904349 -1.647565 5.928346
v 10.896955 -1.689517 5.928346
v 10.889209 -1.731400 5.928346
v 11.141115 -1.511693 5.415031
v 11.166146 -1.515564 5.350022
v 11.190947 -1.519400 5.284869
v 11.215531 -1.523202 5.219583
v 11.239919 -1.526973 5.154178
v 11.264122 -1.530717 5.088666
v 11.288158 -1.534434 5.023062
v 11.134789 -1.555172 5.415031
v 11.159797 -1.559197 5.350022
v 11.184575 -1.563185 5.284869
v 11.209140 -1.567138 5.219584
v 11.233504 -1.571060 5.154178
v 11.257687 -1.574952 5.088667
v 11.281700 -1.578817 5.023062
v 11.128165 -1.598597 5.415031
v 11.153149 -1.602775 5.350022
v 11.177904 -1.606915 5.284869
v 11.202445 -1.611019 5.219583
v 11.226787 -1.615090 5.154179
v 11.250945 -1.619131 5.088666
v 11.274938 -1.623143 5.023062
v 11.121225 -1.641963 5.415030
v 11.146186 -1.646295 5.350022
v 11.170916 -1.650587 5.284869
v 11.195431 -1.654842 5.219584
v 11.219749 -1.659062 5.154179
v 11.243885 -1.663251 5.088667
v 11.267854 -1.667410 5.023062
v 11.113954 -1.685266 5.415030
v 11.138888 -1.689752 5.350022
v 11.163592 -1.694195 5.284869
v 11.188084 -1.698601 5.219583
v 11.212377 -1.702970 5.154179
v 11.236487 -1.707307 5.088666
v 11.260430 -1.711614 5.023062
v 11.106335 -1.728504 5.415030
v 11.131242 -1.733142 5.350022
v 11.155921 -1.737737 5.284869
v 11.180385 -1.742292 5.219583
v 11.204651 -1.746811 5.154179
v 11.228736 -1.751295 5.088667
v 11.252653 -1.755749 5.023062
v 11.098351 -1.771670 5.415030
v 11.123230 -1.776460 5.350022
v 11.147881 -1.781207 5.284868
v 11.172318 -1.785912 5.219583
v 11.196556 -1.790579 5.154179
v 11.220613 -1.795211 5.088666
v 11.244504 -1.799812 5.023061
v 8.965017 -1.144368 9.153072
v 8.969016 -1.114214 9.153072
v 8.972843 -1.084031 9.153072
v 8.976507 -1.053821 9.153072
v 8.980023 -1.023588 9.153072
v 8.983400 -0.993335 9.153072
v 8.986651 -0.963063 9.153073
v 8.989786 -0.932777 9.153073
v 8.924735 -1.138391 9.201963
v 8.884264 -1.132386 9.250475
v 8.843595 -1.126351 9.298586
v 8.802716 -1.120286 9.346272
v 8.761621 -1.114187 9.393508
v 8.720296 -1.108055 9.440269
v 8.678732 -1.101888 9.486532
v 8.960835 -1.174491 9.153073
v 8.956457 -1.204578 9.153073
v 8.951872 -1.234628 9.153073
v 8.947070 -1.264638 9.153072
v 8.942038 -1.294604 9.153072
v 8.936765 -1.324524 9.153073
v 8.931242 -1.354396 9.153073
v 9.005122 -1.150319 9.103831
v 9.045056 -1.156245 9.054259
v 9.084834 -1.162147 9.004383
v 9.124463 -1.168028 8.954227
v 9.163954 -1.173887 8.903815
v 9.203316 -1.179728 8.853170
v 9.242559 -1.185551 8.802317
v 9.009152 -1.119918 9.103830
v 9.013010 -1.089488 9.103829
v 9.016705 -1.059031 9.103830
v 9.020249 -1.028551 9.103830
v 9.023654 -0.998050 9.103830
v 9.026931 -0.967531 9.103830
v 9.030091 -0.936997 9.103831
v 9.049121 -1.125598 9.054259
v 9.053010 -1.094922 9.054258
v 9.056734 -1.064219 9.054259
v 9.060308 -1.033493 9.054259
v 9.063740 -1.002746 9.054259
v 9.067043 -0.971980 9.054259
v 9.070229 -0.941200 9.054260
v 9.088930 -1.131256 9.004383
v 9.092850 -1.100335 9.004383
v 9.096604 -1.069387 9.004383
v 9.100206 -1.038415 9.004383
v 9.103665 -1.007422 9.004383
v 9.106996 -0.976411 9.004383
v 9.110208 -0.945385 9.004384
v 9.128592 -1.136893 8.954226
v 9.132543 -1.105728 8.954226
v 9.136327 -1.074536 8.954226
v 9.139957 -1.043319 8.954226
v 9.143444 -1.012082 8.954226
v 9.146800 -0.980826 8.954226
v 9.150037 -0.949555 8.954228
v 9.168115 -1.142510 8.903813
v 9.172096 -1.111101 8.903813
v 9.175909 -1.079666 8.903813
v 9.179568 -1.048206 8.903813
v 9.183083 -1.016725 8.903813
v 9.186464 -0.985226 8.903813
v 9.189727 -0.953711 8.903815
v 9.207508 -1.148108 8.853169
v 9.211520 -1.116458 8.853169
v 9.215364 -1.084780 8.853169
v 9.219050 -1.053077 8.853169
v 9.222592 -1.021353 8.853169
v 9.226001 -0.989611 8.853169
v 9.229288 -0.957853 8.853171
v 9.246785 -1.153690 8.802317
v 9.250828 -1.121798 8.802317
v 9.254701 -1.089878 8.802317
v 9.258415 -1.057934 8.802317
v 9.261984 -1.025968 8.802317
v 9.265418 -0.993983 8.802317
v 9.268730 -0.961982 8.802318
v 8.928701 -1.108485 9.201962
v 8.888197 -1.102728 9.250475
v 8.847494 -1.096944 9.298586
v 8.806582 -1.091129 9.346272
v 8.765453 -1.085284 9.393508
v 8.724095 -1.079406 9.440269
v 8.682498 -1.073494 9.486532
v 8.932496 -1.078549 9.201962
v 8.891961 -1.073042 9.250475
v 8.851226 -1.067508 9.298586
v 8.810283 -1.061945 9.346271
v 8.769121 -1.056353 9.393507
v 8.727731 -1.050730 9.440269
v 8.686101 -1.045074 9.486532
v 8.936131 -1.048588 9.201962
v 8.895566 -1.043330 9.250475
v 8.854800 -1.038046 9.298586
v 8.813827 -1.032736 9.346272
v 8.772635 -1.027397 9.393507
v 8.731214 -1.022028 9.440269
v 8.689552 -1.016628 9.486532
v 8.939617 -1.018603 9.201962
v 8.899023 -1.013595 9.250475
v 8.858229 -1.008562 9.298586
v 8.817226 -1.003504 9.346271
v 8.776004 -0.998418 9.393507
v 8.734553 -0.993304 9.440269
v 8.692863 -0.988160 9.486532
v 8.942967 -0.988598 9.201962
v 8.902345 -0.983840 9.250475
v 8.861523 -0.979058 9.298586
v 8.820492 -0.974252 9.346272
v 8.779242 -0.969419 9.393507
v 8.737761 -0.964561 9.440270
v 8.696043 -0.959674 9.486533
v 8.946191 -0.958576 9.201962
v 8.905542 -0.954067 9.250476
v 8.864693 -0.949536 9.298587
v 8.823634 -0.944982 9.346272
v 8.782357 -0.940404 9.393508
v 8.740849 -0.935800 9.440270
v 8.699103 -0.931170 9.486533
v 8.949300 -0.928539 9.201962
v 8.908626 -0.924280 9.250476
v 8.867750 -0.920000 9.298587
v 8.826666 -0.915699 9.346272
v 8.785362 -0.911375 9.393508
v 8.743828 -0.907026 9.440270
v 8.702056 -0.902653 9.486533
v 8.920587 -1.168266 9.201963
v 8.916245 -1.198106 9.201962
v 8.911697 -1.227909 9.201963
v 8.906935 -1.257673 9.201963
v 8.901944 -1.287393 9.201963
v 8.896715 -1.317067 9.201962
v 8.891236 -1.346693 9.201962
v 8.880151 -1.162012 9.250475
v 8.875845 -1.191604 9.250475
v 8.871336 -1.221159 9.250475
v 8.866612 -1.250674 9.250475
v 8.861663 -1.280147 9.250475
v 8.856478 -1.309574 9.250475
v 8.851044 -1.338954 9.250475
v 8.839516 -1.155727 9.298586
v 8.835246 -1.185070 9.298586
v 8.830775 -1.214376 9.298586
v 8.826092 -1.243642 9.298586
v 8.821184 -1.272866 9.298586
v 8.816042 -1.302045 9.298586
v 8.810655 -1.331177 9.298586
v 8.798673 -1.149411 9.346272
v 8.794439 -1.178502 9.346271
v 8.790007 -1.207558 9.346272
v 8.785363 -1.236574 9.346271
v 8.780499 -1.265548 9.346272
v 8.775399 -1.294478 9.346271
v 8.770058 -1.323360 9.346272
v 8.757611 -1.143060 9.393508
v 8.753415 -1.171900 9.393507
v 8.749022 -1.200703 9.393508
v 8.744418 -1.229468 9.393507
v 8.739594 -1.258191 9.393508
v 8.734541 -1.286869 9.393507
v 8.729244 -1.315501 9.393508
v 8.716322 -1.136674 9.440269
v 8.712163 -1.165260 9.440269
v 8.707807 -1.193810 9.440269
v 8.703243 -1.222322 9.440269
v 8.698462 -1.250792 9.440269
v 8.693454 -1.279219 9.440269
v 8.688205 -1.307599 9.440269
v 8.674794 -1.130251 9.486532
v 8.670671 -1.158582 9.486532
v 8.666354 -1.186877 9.486532
v 8.661833 -1.215135 9.486532
v 8.657095 -1.243351 9.486532
v 8.652130 -1.271524 9.486532
v 8.646928 -1.299651 9.486532
v 9.000904 -1.180688 9.103831
v 9.040806 -1.186859 9.054259
v 9.080548 -1.193006 9.004383
v 9.120144 -1.199130 8.954227
v 9.159601 -1.205232 8.903815
v 9.198930 -1.211315 8.853170
v 9.238140 -1.217379 8.802317
v 8.996490 -1.211022 9.103831
v 9.036357 -1.217438 9.054259
v 9.076064 -1.223829 9.004383
v 9.115624 -1.230196 8.954227
v 9.155046 -1.236541 8.903815
v 9.194339 -1.242865 8.853170
v 9.233516 -1.249170 8.802317
v 8.991868 -1.241318 9.103831
v 9.031697 -1.247979 9.054259
v 9.071368 -1.254613 9.004383
v 9.110890 -1.261223 8.954227
v 9.150275 -1.267810 8.903814
v 9.189532 -1.274375 8.853170
v 9.228672 -1.280921 8.802317
v 8.987027 -1.271572 9.103830
v 9.026817 -1.278478 9.054258
v 9.066448 -1.285356 9.004383
v 9.105931 -1.292209 8.954227
v 9.145278 -1.299037 8.903814
v 9.184497 -1.305844 8.853170
v 9.223598 -1.312630 8.802317
v 8.981955 -1.301784 9.103829
v 9.021703 -1.308933 9.054259
v 9.061294 -1.316055 9.004383
v 9.100736 -1.323149 8.954227
v 9.140042 -1.330219 8.903814
v 9.179221 -1.337266 8.853170
v 9.218282 -1.344292 8.802317
v 8.976639 -1.331949 9.103829
v 9.016344 -1.339342 9.054258
v 9.055892 -1.346706 9.004383
v 9.095292 -1.354043 8.954227
v 9.134556 -1.361354 8.903814
v 9.173692 -1.368641 8.853170
v 9.212710 -1.375906 8.802317
v 8.971068 -1.362064 9.103829
v 9.010730 -1.369701 9.054259
v 9.050232 -1.377307 9.004383
v 9.089588 -1.384885 8.954227
v 9.128807 -1.392437 8.903814
v 9.167898 -1.399964 8.853170
v 9.206872 -1.407468 8.802316
v 6.834670 -0.828275 -10.123112
v 6.836880 -0.811216 -10.123121
v 6.838993 -0.794139 -10.123130
v 6.841021 -0.777047 -10.123138
v 6.842967 -0.759943 -10.123145
v 6.844842 -0.742827 -10.123151
v 6.846653 -0.725701 -10.123157
v 6.848409 -0.708568 -10.123158
v 6.882650 -0.835383 -10.103960
v 6.930443 -0.842466 -10.084456
v 6.978047 -0.849524 -10.064581
v 7.025466 -0.856556 -10.044311
v 7.072701 -0.863563 -10.023622
v 7.119755 -0.870544 -10.002490
v 7.166626 -0.877498 -9.980897
v 6.832356 -0.845316 -10.123103
v 6.829930 -0.862337 -10.123095
v 6.827385 -0.879335 -10.123086
v 6.824711 -0.896309 -10.123079
v 6.821902 -0.913257 -10.123074
v 6.818948 -0.930177 -10.123069
v 6.815843 -0.947067 -10.123066
v 6.786499 -0.821142 -10.141935
v 6.738138 -0.813985 -10.160456
v 6.689583 -0.806802 -10.178693
v 6.640833 -0.799596 -10.196672
v 6.591888 -0.792365 -10.214414
v 6.542747 -0.785110 -10.231939
v 6.493404 -0.777832 -10.249275
v 6.788649 -0.804375 -10.141949
v 6.790703 -0.787592 -10.141961
v 6.792674 -0.770793 -10.141973
v 6.794568 -0.753982 -10.141983
v 6.796395 -0.737160 -10.141992
v 6.798162 -0.720329 -10.141997
v 6.799880 -0.703490 -10.142002
v 6.740219 -0.797511 -10.160474
v 6.742210 -0.781020 -10.160490
v 6.744120 -0.764515 -10.160506
v 6.745957 -0.747998 -10.160520
v 6.747732 -0.731470 -10.160532
v 6.749453 -0.714933 -10.160541
v 6.751130 -0.698390 -10.160546
v 6.691591 -0.790622 -10.178717
v 6.693512 -0.774425 -10.178739
v 6.695354 -0.758214 -10.178761
v 6.697130 -0.741990 -10.178779
v 6.698849 -0.725756 -10.178794
v 6.700520 -0.709514 -10.178806
v 6.702154 -0.693266 -10.178814
v 6.642762 -0.783709 -10.196701
v 6.644605 -0.767806 -10.196731
v 6.646376 -0.751888 -10.196757
v 6.648083 -0.735958 -10.196782
v 6.649740 -0.720019 -10.196801
v 6.651359 -0.704072 -10.196817
v 6.652948 -0.688120 -10.196828
v 6.593729 -0.776772 -10.214451
v 6.595489 -0.761162 -10.214488
v 6.597178 -0.745538 -10.214521
v 6.598813 -0.729902 -10.214552
v 6.600404 -0.714257 -10.214578
v 6.601965 -0.698606 -10.214599
v 6.603508 -0.682950 -10.214611
v 6.544491 -0.769811 -10.231987
v 6.546158 -0.754494 -10.232033
v 6.547762 -0.739164 -10.232077
v 6.549315 -0.723822 -10.232114
v 6.550835 -0.708472 -10.232147
v 6.552334 -0.693115 -10.232172
v 6.553827 -0.677756 -10.232188
v 6.495046 -0.762826 -10.249333
v 6.496612 -0.747803 -10.249390
v 6.498120 -0.732766 -10.249443
v 6.499587 -0.717718 -10.249490
v 6.501029 -0.702661 -10.249531
v 6.502461 -0.687600 -10.249561
v 6.503901 -0.672537 -10.249581
v 6.884916 -0.818031 -10.103966
v 6.932760 -0.824822 -10.084461
v 6.980413 -0.831589 -10.064583
v 7.027878 -0.838330 -10.044312
v 7.075155 -0.845047 -10.023622
v 7.122248 -0.851738 -10.002491
v 7.169158 -0.858405 -9.980896
v 6.887084 -0.800662 -10.103971
v 6.934978 -0.807161 -10.084465
v 6.982677 -0.813636 -10.064587
v 7.030185 -0.820086 -10.044313
v 7.077502 -0.826513 -10.023622
v 7.124634 -0.832915 -10.002490
v 7.171581 -0.839293 -9.980897
v 6.889162 -0.783278 -10.103977
v 6.937102 -0.789484 -10.084468
v 6.984846 -0.795667 -10.064589
v 7.032394 -0.801827 -10.044314
v 7.079751 -0.807963 -10.023622
v 7.126919 -0.814075 -10.002491
v 7.173903 -0.820165 -9.980896
v 6.891157 -0.765880 -10.103982
v 6.939142 -0.771794 -10.084472
v 6.986927 -0.777685 -10.064590
v 7.034514 -0.783553 -10.044314
v 7.081907 -0.789398 -10.023623
v 7.129111 -0.795221 -10.002492
v 7.176129 -0.801021 -9.980896
v 6.893077 -0.748470 -10.103986
v 6.941104 -0.754092 -10.084474
v 6.988927 -0.759690 -10.064591
v 7.036551 -0.765267 -10.044316
v 7.083980 -0.770821 -10.023623
v 7.131218 -0.776354 -10.002491
v 7.178267 -0.781865 -9.980896
v 6.894929 -0.731051 -10.103990
v 6.942994 -0.736379 -10.084476
v 6.990854 -0.741685 -10.064592
v 7.038512 -0.746970 -10.044316
v 7.085975 -0.752233 -10.023623
v 7.133245 -0.757476 -10.002491
v 7.180326 -0.762697 -9.980896
v 6.896721 -0.713624 -10.103992
v 6.944821 -0.718659 -10.084477
v 6.992715 -0.723672 -10.064593
v 7.040405 -0.728664 -10.044316
v 7.087898 -0.733636 -10.023623
v 7.135200 -0.738588 -10.002491
v 7.182311 -0.743521 -9.980896
v 6.880279 -0.852717 -10.103953
v 6.877793 -0.870030 -10.103948
v 6.875187 -0.887320 -10.103943
v 6.872453 -0.904587 -10.103938
v 6.869582 -0.921827 -10.103934
v 6.866568 -0.939040 -10.103930
v 6.863401 -0.956223 -10.103930
v 6.928017 -0.860092 -10.084454
v 6.925477 -0.877696 -10.084450
v 6.922814 -0.895278 -10.084446
v 6.920022 -0.912836 -10.084443
v 6.917093 -0.930368 -10.084441
v 6.914021 -0.947872 -10.084438
v 6.910795 -0.965347 -10.084438
v 6.975573 -0.867441 -10.064580
v 6.972980 -0.885336 -10.064577
v 6.970265 -0.903209 -10.064575
v 6.967419 -0.921058 -10.064574
v 6.964435 -0.938880 -10.064572
v 6.961305 -0.956675 -10.064571
v 6.958024 -0.974439 -10.064572
v 7.022944 -0.874763 -10.044309
v 7.020305 -0.892949 -10.044308
v 7.017539 -0.911112 -10.044308
v 7.014642 -0.929250 -10.044307
v 7.011605 -0.947362 -10.044306
v 7.008421 -0.965446 -10.044306
v 7.005084 -0.983500 -10.044306
v 7.070136 -0.882060 -10.023621
v 7.067451 -0.900535 -10.023620
v 7.064637 -0.918987 -10.023619
v 7.061690 -0.937414 -10.023619
v 7.058602 -0.955814 -10.023619
v 7.055366 -0.974186 -10.023620
v 7.051974 -0.992528 -10.023620
v 7.117147 -0.889329 -10.002491
v 7.114418 -0.908093 -10.002490
v 7.111559 -0.926833 -10.002489
v 7.108564 -0.945548 -10.002490
v 7.105426 -0.964236 -10.002489
v 7.102139 -0.982895 -10.002491
v 7.098693 -1.001524 -10.002491
v 7.163978 -0.896572 -9.980897
v 7.161206 -0.915623 -9.980896
v 7.158303 -0.934650 -9.980896
v 7.155262 -0.953652 -9.980896
v 7.152076 -0.972627 -9.980897
v 7.148737 -0.991572 -9.980897
v 7.145239 -1.010486 -9.980898
v 6.784248 -0.837891 -10.141923
v 6.735955 -0.830440 -10.160439
v 6.687475 -0.822964 -10.178671
v 6.638808 -0.815463 -10.196642
v 6.589953 -0.807939 -10.214375
v 6.540909 -0.800390 -10.231893
v 6.491673 -0.792818 -10.249218
v 6.781888 -0.854618 -10.141912
v 6.733665 -0.846874 -10.160422
v 6.685261 -0.839105 -10.178648
v 6.636676 -0.831310 -10.196613
v 6.587911 -0.823491 -10.214339
v 6.538964 -0.815648 -10.231848
v 6.489836 -0.807781 -10.249163
v 6.779408 -0.871324 -10.141900
v 6.731255 -0.863286 -10.160406
v 6.682926 -0.855222 -10.178628
v 6.634424 -0.847133 -10.196588
v 6.585749 -0.839019 -10.214305
v 6.536899 -0.830881 -10.231806
v 6.487874 -0.822718 -10.249110
v 6.776799 -0.888004 -10.141891
v 6.728716 -0.879673 -10.160393
v 6.680463 -0.871315 -10.178610
v 6.632042 -0.862930 -10.196564
v 6.583453 -0.854521 -10.214274
v 6.534697 -0.846085 -10.231767
v 6.485774 -0.837626 -10.249063
v 6.774055 -0.904659 -10.141882
v 6.726041 -0.896033 -10.160381
v 6.677861 -0.887380 -10.178595
v 6.629518 -0.878700 -10.196543
v 6.581012 -0.869993 -10.214249
v 6.532345 -0.861260 -10.231734
v 6.483518 -0.852502 -10.249022
v 6.771164 -0.921285 -10.141875
v 6.723217 -0.912365 -10.160373
v 6.675109 -0.903415 -10.178583
v 6.626840 -0.894438 -10.196527
v 6.578412 -0.885433 -10.214230
v 6.529828 -0.876401 -10.231709
v 6.481089 -0.867343 -10.248992
v 6.768121 -0.937882 -10.141871
v 6.720238 -0.928665 -10.160366
v 6.672195 -0.919419 -10.178575
v 6.623997 -0.910144 -10.196517
v 6.575641 -0.900840 -10.214216
v 6.527132 -0.891507 -10.231693
v 6.478472 -0.882146 -10.248972
v 6.047098 -0.712725 11.438428
v 6.046769 -0.700243 11.439012
v 6.046262 -0.687706 11.439634
v 6.045695 -0.675129 11.440259
v 6.045187 -0.662530 11.440852
v 6.044855 -0.649927 11.441376
v 6.044817 -0.637335 11.441795
v 6.045192 -0.624774 11.442076
v 5.998664 -0.705827 11.460513
v 5.950818 -0.699080 11.481935
v 5.903702 -0.692520 11.502615
v 5.857456 -0.686186 11.522482
v 5.812222 -0.680114 11.541461
v 5.768141 -0.674341 11.559476
v 5.725352 -0.668905 11.576456
v 6.047132 -0.725133 11.437917
v 6.046864 -0.737468 11.437479
v 6.046289 -0.749731 11.437113
v 6.045403 -0.761924 11.436817
v 6.044197 -0.774045 11.436588
v 6.042667 -0.786097 11.436427
v 6.040809 -0.798079 11.436332
v 6.095981 -0.719736 11.415751
v 6.145229 -0.726843 11.392529
v 6.194764 -0.734029 11.368817
v 6.244503 -0.741277 11.344660
v 6.294364 -0.748570 11.320107
v 6.344268 -0.755891 11.295208
v 6.394132 -0.763223 11.270011
v 6.096041 -0.706998 11.416218
v 6.095967 -0.694217 11.416707
v 6.095850 -0.681405 11.417195
v 6.095778 -0.668575 11.417653
v 6.095843 -0.655741 11.418056
v 6.096132 -0.642916 11.418378
v 6.096735 -0.630113 11.418591
v 6.145620 -0.713840 11.392901
v 6.145909 -0.700803 11.393285
v 6.146164 -0.687742 11.393663
v 6.146451 -0.674666 11.394014
v 6.146840 -0.661586 11.394322
v 6.147397 -0.648511 11.394566
v 6.148190 -0.635454 11.394727
v 6.195434 -0.720754 11.369113
v 6.196022 -0.707450 11.369414
v 6.196581 -0.694127 11.369706
v 6.197160 -0.680792 11.369974
v 6.197811 -0.667452 11.370207
v 6.198585 -0.654116 11.370391
v 6.199533 -0.640792 11.370511
v 6.245405 -0.727723 11.344897
v 6.246240 -0.714145 11.345133
v 6.247044 -0.700550 11.345359
v 6.247858 -0.686944 11.345566
v 6.248719 -0.673334 11.345743
v 6.249667 -0.659725 11.345882
v 6.250739 -0.646124 11.345973
v 6.295463 -0.734731 11.320299
v 6.296498 -0.720871 11.320487
v 6.297500 -0.706997 11.320664
v 6.298500 -0.693112 11.320826
v 6.299528 -0.679222 11.320963
v 6.300613 -0.665331 11.321069
v 6.301787 -0.651445 11.321138
v 6.345531 -0.741763 11.295364
v 6.346730 -0.727617 11.295516
v 6.347893 -0.713456 11.295659
v 6.349041 -0.699285 11.295787
v 6.350201 -0.685108 11.295897
v 6.351397 -0.670929 11.295979
v 6.352652 -0.656753 11.296035
v 6.395535 -0.748803 11.270141
v 6.396873 -0.734366 11.270267
v 6.398166 -0.719915 11.270383
v 6.399435 -0.705453 11.270488
v 6.400702 -0.690985 11.270576
v 6.401986 -0.676514 11.270645
v 6.403311 -0.662043 11.270690
v 5.997879 -0.693591 11.461239
v 5.949530 -0.687087 11.482817
v 5.901883 -0.680774 11.503665
v 5.855096 -0.674699 11.523700
v 5.809328 -0.668905 11.542838
v 5.764740 -0.663438 11.560996
v 5.721492 -0.658341 11.578094
v 5.996859 -0.681283 11.462023
v 5.947927 -0.675002 11.483787
v 5.899640 -0.668911 11.504836
v 5.852169 -0.663063 11.525084
v 5.805684 -0.657508 11.544441
v 5.760383 -0.652306 11.562809
v 5.716460 -0.647515 11.580091
v 5.995754 -0.668926 11.462818
v 5.946195 -0.662850 11.484782
v 5.897182 -0.656956 11.506064
v 5.848881 -0.651295 11.526576
v 5.801459 -0.645923 11.546229
v 5.755182 -0.640927 11.564895
v 5.710319 -0.636395 11.582444
v 5.994722 -0.656541 11.463576
v 5.944519 -0.650658 11.485747
v 5.894711 -0.644933 11.507286
v 5.845433 -0.639414 11.528116
v 5.796821 -0.634154 11.548157
v 5.749257 -0.629286 11.567229
v 5.703129 -0.624948 11.585155
v 5.993914 -0.644150 11.464250
v 5.943086 -0.638451 11.486623
v 5.892436 -0.632867 11.508439
v 5.842031 -0.627437 11.529643
v 5.791937 -0.622201 11.550179
v 5.742721 -0.617366 11.569791
v 5.694950 -0.613140 11.588221
v 5.993484 -0.631776 11.464793
v 5.942116 -0.626259 11.487339
v 5.890700 -0.620808 11.509407
v 5.839223 -0.615444 11.530972
v 5.787669 -0.610189 11.552002
v 5.736493 -0.605262 11.572270
v 5.686152 -0.600882 11.591543
v 5.993585 -0.619440 11.465156
v 5.941831 -0.614115 11.487824
v 5.889850 -0.608805 11.510080
v 5.837559 -0.603512 11.531917
v 5.784877 -0.598243 11.553331
v 5.731494 -0.593073 11.574355
v 5.677101 -0.588083 11.595019
v 5.999059 -0.717969 11.459893
v 5.999072 -0.730020 11.459373
v 5.998710 -0.741985 11.458949
v 5.997979 -0.753866 11.458613
v 5.996887 -0.765667 11.458362
v 5.995441 -0.777392 11.458190
v 5.993649 -0.789043 11.458091
v 5.951604 -0.710955 11.481194
v 5.951912 -0.722721 11.480585
v 5.951764 -0.734382 11.480098
v 5.951184 -0.745947 11.479724
v 5.950196 -0.757422 11.479452
v 5.948823 -0.768814 11.479270
v 5.947088 -0.780129 11.479169
v 5.904892 -0.704124 11.501748
v 5.905496 -0.715596 11.501051
v 5.905556 -0.726947 11.500504
v 5.905114 -0.738188 11.500093
v 5.904214 -0.749329 11.499803
v 5.902898 -0.760381 11.499616
v 5.901209 -0.771355 11.499516
v 5.859049 -0.697505 11.521493
v 5.859937 -0.708672 11.520707
v 5.860187 -0.719702 11.520105
v 5.859862 -0.730608 11.519665
v 5.859029 -0.741406 11.519361
v 5.857751 -0.752110 11.519173
v 5.856094 -0.762735 11.519078
v 5.814198 -0.691131 11.540356
v 5.815349 -0.701977 11.539495
v 5.815760 -0.712669 11.538846
v 5.815523 -0.723228 11.538383
v 5.814729 -0.733671 11.538074
v 5.813467 -0.744018 11.537891
v 5.811827 -0.754288 11.537806
v 5.770470 -0.685032 11.558272
v 5.771842 -0.695535 11.557348
v 5.772377 -0.705872 11.556667
v 5.772192 -0.716067 11.556192
v 5.771404 -0.726143 11.555888
v 5.770131 -0.736122 11.555717
v 5.768490 -0.746029 11.555644
v 5.727983 -0.679241 11.575174
v 5.729530 -0.689374 11.574206
v 5.730142 -0.699334 11.573509
v 5.729963 -0.709147 11.573038
v 5.729143 -0.718840 11.572749
v 5.727828 -0.728440 11.572598
v 5.726167 -0.737976 11.572543
v 6.095697 -0.732416 11.415332
v 6.144670 -0.739800 11.392188
v 6.193964 -0.747269 11.368538
v 6.243493 -0.754803 11.344432
v 6.293173 -0.762385 11.319920
v 6.342917 -0.769997 11.295053
v 6.392642 -0.777621 11.269881
v 6.095176 -0.745037 11.414966
v 6.143920 -0.752710 11.391882
v 6.193007 -0.760469 11.368281
v 6.242352 -0.768295 11.344217
v 6.291864 -0.776170 11.319741
v 6.341457 -0.784076 11.294903
v 6.391045 -0.791995 11.269756
v 6.094401 -0.757599 11.414651
v 6.142959 -0.765570 11.391612
v 6.191872 -0.773626 11.368052
v 6.241052 -0.781749 11.344023
v 6.290412 -0.789921 11.319575
v 6.339864 -0.798124 11.294764
v 6.389318 -0.806340 11.269639
v 6.093361 -0.770100 11.414390
v 6.141767 -0.778377 11.391384
v 6.190532 -0.786737 11.367854
v 6.239570 -0.795163 11.343851
v 6.288793 -0.803636 11.319427
v 6.338114 -0.812138 11.294638
v 6.387444 -0.820652 11.269534
v 6.092037 -0.782538 11.414184
v 6.140322 -0.791128 11.391200
v 6.188964 -0.799798 11.367692
v 6.237879 -0.808531 11.343708
v 6.286981 -0.817308 11.319304
v 6.336183 -0.826113 11.294533
v 6.385398 -0.834929 11.269444
v 6.090416 -0.794912 11.414035
v 6.138603 -0.803821 11.391065
v 6.187145 -0.812805 11.367569
v 6.235955 -0.821849 11.343600
v 6.284951 -0.830935 11.319211
v 6.334048 -0.840046 11.294451
v 6.383162 -0.849166 11.269376
v 6.088484 -0.807221 11.413945
v 6.136592 -0.816452 11.390981
v 6.185049 -0.825755 11.367493
v 6.233773 -0.835114 11.343532
v 6.282680 -0.844512 11.319150
v 6.331688 -0.853933 11.294399
v 6.380713 -0.863360 11.269332
v 9.590032 -1.237097 -8.189416
v 9.594541 -1.203099 -8.189415
v 9.598854 -1.169068 -8.189415
v 9.602986 -1.135007 -8.189415
v 9.606950 -1.100920 -8.189415
v 9.610758 -1.066810 -8.189415
v 9.614423 -1.032679 -8.189415
v 9.617957 -0.998532 -8.189415
v 9.627764 -1.242697 -8.149543
v 9.665269 -1.248262 -8.109359
v 9.702532 -1.253791 -8.068844
v 9.739536 -1.259282 -8.027983
v 9.776271 -1.264733 -7.986753
v 9.812717 -1.270141 -7.945142
v 9.848866 -1.275505 -7.903130
v 9.585316 -1.271060 -8.189416
v 9.580379 -1.304983 -8.189417
v 9.575211 -1.338864 -8.189417
v 9.569796 -1.372699 -8.189417
v 9.564122 -1.406486 -8.189417
v 9.558177 -1.440220 -8.189416
v 9.551948 -1.473899 -8.189416
v 9.552085 -1.231467 -8.228994
v 9.513939 -1.225806 -8.268296
v 9.475608 -1.220119 -8.307337
v 9.437107 -1.214406 -8.346139
v 9.398450 -1.208669 -8.384715
v 9.359651 -1.202912 -8.423087
v 9.320725 -1.197136 -8.461270
v 9.556562 -1.197702 -8.228993
v 9.560846 -1.163904 -8.228993
v 9.564950 -1.130077 -8.228993
v 9.568886 -1.096224 -8.228993
v 9.572669 -1.062348 -8.228993
v 9.576308 -1.028452 -8.228993
v 9.579819 -0.994539 -8.228993
v 9.518385 -1.192276 -8.268295
v 9.522640 -1.158713 -8.268295
v 9.526715 -1.125121 -8.268295
v 9.530624 -1.091503 -8.268295
v 9.534381 -1.057863 -8.268295
v 9.537994 -1.024202 -8.268295
v 9.541480 -0.990525 -8.268295
v 9.480023 -1.186824 -8.307337
v 9.484248 -1.153497 -8.307337
v 9.488295 -1.120141 -8.307337
v 9.492176 -1.086760 -8.307337
v 9.495905 -1.053355 -8.307337
v 9.499494 -1.019932 -8.307337
v 9.502955 -0.986492 -8.307337
v 9.441491 -1.181348 -8.346138
v 9.445685 -1.148258 -8.346139
v 9.449702 -1.115139 -8.346138
v 9.453556 -1.081995 -8.346139
v 9.457259 -1.048829 -8.346138
v 9.460823 -1.015643 -8.346139
v 9.464261 -0.982440 -8.346138
v 9.402802 -1.175849 -8.384715
v 9.406965 -1.142998 -8.384715
v 9.410954 -1.110117 -8.384715
v 9.414782 -1.077211 -8.384715
v 9.418457 -1.044283 -8.384715
v 9.421995 -1.011336 -8.384715
v 9.425408 -0.978372 -8.384715
v 9.363971 -1.170331 -8.423087
v 9.368105 -1.137718 -8.423087
v 9.372066 -1.105077 -8.423087
v 9.375864 -1.072410 -8.423087
v 9.379514 -1.039721 -8.423087
v 9.383025 -1.007014 -8.423087
v 9.386414 -0.974290 -8.423087
v 9.325013 -1.164794 -8.461270
v 9.329118 -1.132421 -8.461270
v 9.333049 -1.100019 -8.461270
v 9.336819 -1.067593 -8.461270
v 9.340442 -1.035144 -8.461270
v 9.343927 -1.002677 -8.461270
v 9.347290 -0.970194 -8.461270
v 9.632303 -1.208466 -8.149543
v 9.669839 -1.213800 -8.109359
v 9.707132 -1.219100 -8.068844
v 9.744167 -1.224364 -8.027982
v 9.780931 -1.229589 -7.986753
v 9.817409 -1.234773 -7.945142
v 9.853585 -1.239914 -7.903130
v 9.636647 -1.174202 -8.149543
v 9.674212 -1.179306 -8.109359
v 9.711534 -1.184377 -8.068844
v 9.748598 -1.189412 -8.027983
v 9.785391 -1.194411 -7.986753
v 9.821896 -1.199371 -7.945142
v 9.858102 -1.204290 -7.903130
v 9.640808 -1.139909 -8.149543
v 9.678401 -1.144782 -8.109359
v 9.715751 -1.149623 -8.068844
v 9.752843 -1.154430 -8.027982
v 9.789662 -1.159203 -7.986753
v 9.826196 -1.163938 -7.945142
v 9.862429 -1.168634 -7.903130
v 9.644798 -1.105589 -8.149544
v 9.682419 -1.110230 -8.109359
v 9.719796 -1.114842 -8.068844
v 9.756915 -1.119421 -8.027983
v 9.793760 -1.123967 -7.986753
v 9.830320 -1.128478 -7.945142
v 9.866578 -1.132951 -7.903130
v 9.648632 -1.071246 -8.149544
v 9.686278 -1.075656 -8.109359
v 9.723681 -1.080037 -8.068844
v 9.760826 -1.084388 -8.027982
v 9.797697 -1.088708 -7.986753
v 9.834282 -1.092993 -7.945142
v 9.870565 -1.097244 -7.903130
v 9.652322 -1.036883 -8.149544
v 9.689993 -1.041061 -8.109359
v 9.727421 -1.045213 -8.068844
v 9.764589 -1.049335 -8.027983
v 9.801485 -1.053428 -7.986753
v 9.838094 -1.057488 -7.945142
v 9.874401 -1.061515 -7.903130
v 9.655881 -1.002503 -8.149544
v 9.693576 -1.006450 -8.109359
v 9.731027 -1.010371 -8.068844
v 9.768220 -1.014265 -8.027982
v 9.805140 -1.018130 -7.986753
v 9.841772 -1.021966 -7.945142
v 9.878101 -1.025769 -7.903130
v 9.623016 -1.276891 -8.149543
v 9.618046 -1.311046 -8.149544
v 9.612842 -1.345158 -8.149544
v 9.607390 -1.379224 -8.149544
v 9.601678 -1.413241 -8.149544
v 9.595693 -1.447206 -8.149544
v 9.589420 -1.481115 -8.149543
v 9.660489 -1.282686 -8.109359
v 9.655486 -1.317071 -8.109359
v 9.650246 -1.351413 -8.109360
v 9.644757 -1.385709 -8.109360
v 9.639007 -1.419956 -8.109359
v 9.632980 -1.454149 -8.109358
v 9.626667 -1.488287 -8.109358
v 9.697720 -1.288445 -8.068844
v 9.692683 -1.323058 -8.068845
v 9.687408 -1.357629 -8.068845
v 9.681884 -1.392153 -8.068845
v 9.676095 -1.426627 -8.068845
v 9.670029 -1.461048 -8.068845
v 9.663672 -1.495412 -8.068844
v 9.734694 -1.294163 -8.027982
v 9.729624 -1.329004 -8.027983
v 9.724315 -1.363801 -8.027982
v 9.718753 -1.398551 -8.027983
v 9.712926 -1.433252 -8.027982
v 9.706820 -1.467898 -8.027983
v 9.700422 -1.502488 -8.027982
v 9.771396 -1.299839 -7.986753
v 9.766293 -1.334906 -7.986753
v 9.760949 -1.369928 -7.986753
v 9.755352 -1.404903 -7.986753
v 9.749488 -1.439828 -7.986753
v 9.743342 -1.474699 -7.986753
v 9.736903 -1.509513 -7.986753
v 9.807812 -1.305472 -7.945142
v 9.802677 -1.340762 -7.945142
v 9.797299 -1.376007 -7.945142
v 9.791668 -1.411206 -7.945142
v 9.785765 -1.446353 -7.945142
v 9.779581 -1.481447 -7.945142
v 9.773100 -1.516482 -7.945142
v 9.843929 -1.311058 -7.903130
v 9.838761 -1.346569 -7.903130
v 9.833350 -1.382037 -7.903130
v 9.827682 -1.417456 -7.903130
v 9.821744 -1.452825 -7.903130
v 9.815520 -1.488139 -7.903130
v 9.808999 -1.523395 -7.903131
v 9.547400 -1.265196 -8.228994
v 9.509287 -1.259301 -8.268295
v 9.470990 -1.253378 -8.307338
v 9.432522 -1.247429 -8.346138
v 9.393897 -1.241455 -8.384715
v 9.355132 -1.235459 -8.423087
v 9.316239 -1.229444 -8.461270
v 9.542500 -1.298886 -8.228994
v 9.504419 -1.292758 -8.268295
v 9.466157 -1.286599 -8.307338
v 9.427723 -1.280414 -8.346139
v 9.389132 -1.274203 -8.384715
v 9.350402 -1.267969 -8.423087
v 9.311544 -1.261715 -8.461270
v 9.537366 -1.332535 -8.228994
v 9.499323 -1.326172 -8.268295
v 9.461095 -1.319779 -8.307338
v 9.422697 -1.313357 -8.346138
v 9.384143 -1.306909 -8.384715
v 9.345448 -1.300438 -8.423087
v 9.306627 -1.293945 -8.461270
v 9.531989 -1.366138 -8.228994
v 9.493982 -1.359542 -8.268295
v 9.455792 -1.352914 -8.307338
v 9.417433 -1.346256 -8.346139
v 9.378917 -1.339572 -8.384715
v 9.340260 -1.332863 -8.423087
v 9.301476 -1.326132 -8.461270
v 9.526354 -1.399692 -8.228994
v 9.488387 -1.392863 -8.268295
v 9.450236 -1.386001 -8.307338
v 9.411916 -1.379108 -8.346138
v 9.373440 -1.372187 -8.384715
v 9.334823 -1.365241 -8.423087
v 9.296080 -1.358273 -8.461270
v 9.520451 -1.433195 -8.228994
v 9.482524 -1.426133 -8.268295
v 9.444414 -1.419037 -8.307338
v 9.406136 -1.411909 -8.346139
v 9.367702 -1.404753 -8.384715
v 9.329126 -1.397570 -8.423087
v 9.290425 -1.390364 -8.461270
v 9.514264 -1.466643 -8.228994
v 9.476381 -1.459349 -8.268295
v 9.438314 -1.452019 -8.307338
v 9.400078 -1.444657 -8.346138
v 9.361688 -1.437265 -8.384715
v 9.323156 -1.429846 -8.423087
v 9.284499 -1.422402 -8.461270
v 11.503009 -1.520957 -5.046144
v 11.509076 -1.475193 -5.046145
v 11.514884 -1.429385 -5.046145
v 11.520447 -1.383537 -5.046144
v 11.525783 -1.337654 -5.046144
v 11.530909 -1.291739 -5.046144
v 11.535841 -1.245798 -5.046144
v 11.540600 -1.199834 -5.046144
v 11.525023 -1.524224 -4.989455
v 11.546738 -1.527446 -4.932544
v 11.568132 -1.530621 -4.875398
v 11.589188 -1.533745 -4.818007
v 11.609886 -1.536817 -4.760358
v 11.630209 -1.539832 -4.702439
v 11.650141 -1.542790 -4.644238
v 11.496660 -1.566673 -5.046145
v 11.490016 -1.612336 -5.046145
v 11.483058 -1.657942 -5.046145
v 11.475770 -1.703486 -5.046145
v 11.468134 -1.748965 -5.046145
v 11.460132 -1.794374 -5.046145
v 11.451747 -1.839708 -5.046145
v 11.480708 -1.517649 -5.102624
v 11.458144 -1.514300 -5.158906
v 11.435334 -1.510916 -5.215002
v 11.412297 -1.507497 -5.270923
v 11.389049 -1.504047 -5.326684
v 11.365607 -1.500569 -5.382293
v 11.341995 -1.497065 -5.437765
v 11.486760 -1.472022 -5.102624
v 11.492549 -1.426351 -5.102624
v 11.498096 -1.380640 -5.102624
v 11.503416 -1.334894 -5.102624
v 11.508526 -1.289117 -5.102624
v 11.513444 -1.243313 -5.102624
v 11.518188 -1.197487 -5.102624
v 11.464177 -1.468812 -5.158906
v 11.469950 -1.423280 -5.158906
v 11.475479 -1.377709 -5.158906
v 11.480783 -1.332102 -5.158906
v 11.485877 -1.286464 -5.158906
v 11.490781 -1.240800 -5.158906
v 11.495510 -1.195113 -5.158906
v 11.441348 -1.465568 -5.215002
v 11.447103 -1.420176 -5.215002
v 11.452615 -1.374745 -5.215002
v 11.457903 -1.329279 -5.215002
v 11.462981 -1.283782 -5.215002
v 11.467869 -1.238258 -5.215001
v 11.472584 -1.192713 -5.215001
v 11.418291 -1.462291 -5.270923
v 11.424027 -1.417041 -5.270923
v 11.429522 -1.371752 -5.270924
v 11.434793 -1.326428 -5.270924
v 11.439856 -1.281073 -5.270924
v 11.444729 -1.235692 -5.270923
v 11.449429 -1.190288 -5.270923
v 11.395024 -1.458984 -5.326684
v 11.400742 -1.413877 -5.326684
v 11.406219 -1.368732 -5.326684
v 11.411473 -1.323551 -5.326684
v 11.416520 -1.278340 -5.326684
v 11.421377 -1.233102 -5.326683
v 11.426063 -1.187842 -5.326683
v 11.371565 -1.455650 -5.382293
v 11.377265 -1.410688 -5.382293
v 11.382725 -1.365686 -5.382293
v 11.387961 -1.320650 -5.382293
v 11.392993 -1.275584 -5.382293
v 11.397834 -1.230490 -5.382292
v 11.402504 -1.185375 -5.382292
v 11.347933 -1.452292 -5.437765
v 11.353614 -1.407475 -5.437765
v 11.359056 -1.362619 -5.437764
v 11.364276 -1.317728 -5.437764
v 11.369291 -1.272807 -5.437764
v 11.374118 -1.227860 -5.437764
v 11.378771 -1.182890 -5.437764
v 11.531111 -1.478325 -4.989455
v 11.552842 -1.481413 -4.932544
v 11.574255 -1.484456 -4.875398
v 11.595327 -1.487451 -4.818008
v 11.616043 -1.490395 -4.760358
v 11.636383 -1.493286 -4.702439
v 11.656330 -1.496121 -4.644238
v 11.536934 -1.432381 -4.989455
v 11.558683 -1.435336 -4.932544
v 11.580112 -1.438247 -4.875399
v 11.601202 -1.441112 -4.818007
v 11.621934 -1.443929 -4.760358
v 11.642290 -1.446695 -4.702439
v 11.662252 -1.449407 -4.644238
v 11.542513 -1.386397 -4.989455
v 11.564279 -1.389218 -4.932544
v 11.585724 -1.391998 -4.875399
v 11.606829 -1.394733 -4.818007
v 11.627576 -1.397423 -4.760358
v 11.647948 -1.400063 -4.702439
v 11.667925 -1.402652 -4.644238
v 11.547865 -1.340378 -4.989455
v 11.569646 -1.343065 -4.932544
v 11.591106 -1.345713 -4.875399
v 11.612226 -1.348319 -4.818007
v 11.632989 -1.350880 -4.760358
v 11.653376 -1.353395 -4.702439
v 11.673367 -1.355862 -4.644238
v 11.553006 -1.294328 -4.989455
v 11.574801 -1.296881 -4.932543
v 11.596276 -1.299397 -4.875399
v 11.617412 -1.301872 -4.818007
v 11.638188 -1.304306 -4.760358
v 11.658588 -1.306696 -4.702439
v 11.678594 -1.309039 -4.644238
v 11.557954 -1.248250 -4.989455
v 11.579763 -1.250669 -4.932544
v 11.601253 -1.253053 -4.875399
v 11.622402 -1.255399 -4.818007
v 11.643192 -1.257705 -4.760358
v 11.663607 -1.259969 -4.702439
v 11.683624 -1.262189 -4.644238
v 11.562726 -1.202150 -4.989455
v 11.584549 -1.204435 -4.932543
v 11.606052 -1.206687 -4.875398
v 11.627214 -1.208902 -4.818007
v 11.648018 -1.211081 -4.760358
v 11.668445 -1.213219 -4.702438
v 11.688476 -1.215317 -4.644238
v 11.518657 -1.570075 -4.989456
v 11.511993 -1.615873 -4.989455
v 11.505014 -1.661614 -4.989456
v 11.497705 -1.707293 -4.989455
v 11.490047 -1.752906 -4.989456
v 11.482020 -1.798449 -4.989456
v 11.473610 -1.843918 -4.989456
v 11.540353 -1.573431 -4.932544
v 11.533669 -1.619362 -4.932544
v 11.526670 -1.665236 -4.932544
v 11.519340 -1.711048 -4.932544
v 11.511658 -1.756794 -4.932544
v 11.503609 -1.802469 -4.932544
v 11.495174 -1.848070 -4.932544
v 11.561728 -1.576737 -4.875398
v 11.555026 -1.622799 -4.875398
v 11.548007 -1.668804 -4.875398
v 11.540655 -1.714747 -4.875398
v 11.532951 -1.760624 -4.875398
v 11.524879 -1.806430 -4.875399
v 11.516420 -1.852161 -4.875399
v 11.582766 -1.579990 -4.818008
v 11.576045 -1.626182 -4.818007
v 11.569007 -1.672316 -4.818007
v 11.561635 -1.718388 -4.818007
v 11.553908 -1.764393 -4.818007
v 11.545814 -1.810328 -4.818008
v 11.537332 -1.856187 -4.818008
v 11.603447 -1.583189 -4.760358
v 11.596707 -1.629508 -4.760358
v 11.589650 -1.675769 -4.760358
v 11.582257 -1.721967 -4.760358
v 11.574511 -1.768099 -4.760358
v 11.566393 -1.814160 -4.760358
v 11.557887 -1.860146 -4.760358
v 11.623754 -1.586330 -4.702439
v 11.616995 -1.632773 -4.702439
v 11.609920 -1.679159 -4.702439
v 11.602505 -1.725482 -4.702439
v 11.594738 -1.771738 -4.702439
v 11.586598 -1.817923 -4.702440
v 11.578072 -1.864032 -4.702439
v 11.643667 -1.589409 -4.644238
v 11.636891 -1.635975 -4.644239
v 11.629795 -1.682483 -4.644238
v 11.622362 -1.728928 -4.644238
v 11.614575 -1.775306 -4.644239
v 11.606414 -1.821612 -4.644239
v 11.597864 -1.867843 -4.644239
v 11.474380 -1.563227 -5.102624
v 11.451836 -1.559741 -5.158906
v 11.429045 -1.556216 -5.215002
v 11.406027 -1.552656 -5.270923
v 11.382797 -1.549063 -5.326684
v 11.359378 -1.545441 -5.382293
v 11.335785 -1.541792 -5.437765
v 11.467756 -1.608753 -5.102624
v 11.445232 -1.605128 -5.158906
v 11.422462 -1.601463 -5.215002
v 11.399464 -1.597762 -5.270923
v 11.376255 -1.594026 -5.326684
v 11.352857 -1.590261 -5.382293
v 11.329285 -1.586467 -5.437765
v 11.460820 -1.654222 -5.102624
v 11.438316 -1.650459 -5.158906
v 11.415566 -1.646654 -5.215002
v 11.392591 -1.642812 -5.270923
v 11.369405 -1.638934 -5.326684
v 11.346027 -1.635024 -5.382293
v 11.322478 -1.631086 -5.437765
v 11.453553 -1.699631 -5.102624
v 11.431072 -1.695729 -5.158906
v 11.408345 -1.691785 -5.215002
v 11.385391 -1.687801 -5.270923
v 11.362227 -1.683781 -5.326684
v 11.338874 -1.679728 -5.382293
v 11.315348 -1.675645 -5.437765
v 11.445940 -1.744973 -5.102624
v 11.423481 -1.740933 -5.158906
v 11.400779 -1.736850 -5.215002
v 11.377849 -1.732725 -5.270923
v 11.354708 -1.728563 -5.326684
v 11.331379 -1.724367 -5.382293
v 11.307876 -1.720139 -5.437765
v 11.437962 -1.790246 -5.102624
v 11.415527 -1.786068 -5.158906
v 11.392849 -1.781845 -5.215002
v 11.369944 -1.777580 -5.270923
v 11.346829 -1.773276 -5.326683
v 11.323523 -1.768937 -5.382293
v 11.300047 -1.764565 -5.437765
v 11.429602 -1.835444 -5.102625
v 11.407193 -1.831129 -5.158906
v 11.384540 -1.826767 -5.215002
v 11.361661 -1.822362 -5.270924
v 11.338573 -1.817916 -5.326684
v 11.315294 -1.813434 -5.382294
v 11.291844 -1.808918 -5.437765
v 12.283191 -1.636728 -1.030603
v 12.289896 -1.586166 -1.030603
v 12.296310 -1.535555 -1.030603
v 12.302458 -1.484899 -1.030603
v 12.308353 -1.434205 -1.030603
v 12.314015 -1.383476 -1.030603
v 12.319466 -1.332717 -1.030603
v 12.324723 -1.281934 -1.030603
v 12.286138 -1.637166 -0.963612
v 12.288754 -1.637554 -0.896534
v 12.291023 -1.637891 -0.829366
v 12.292924 -1.638173 -0.762103
v 12.294436 -1.638397 -0.694742
v 12.295543 -1.638561 -0.627279
v 12.296221 -1.638662 -0.559711
v 12.276177 -1.687238 -1.030603
v 12.268837 -1.737688 -1.030603
v 12.261150 -1.788076 -1.030603
v 12.253098 -1.838396 -1.030603
v 12.244659 -1.888643 -1.030603
v 12.235818 -1.938813 -1.030603
v 12.226555 -1.988901 -1.030603
v 12.279935 -1.636245 -1.097510
v 12.276388 -1.635719 -1.164337
v 12.272571 -1.635152 -1.231088
v 12.268502 -1.634549 -1.297766
v 12.264202 -1.633910 -1.364374
v 12.259689 -1.633241 -1.430917
v 12.254983 -1.632542 -1.497398
v 12.286636 -1.585703 -1.097510
v 12.293050 -1.535111 -1.097510
v 12.299193 -1.484476 -1.097510
v 12.305086 -1.433802 -1.097510
v 12.310747 -1.383093 -1.097510
v 12.316195 -1.332355 -1.097510
v 12.321450 -1.281591 -1.097510
v 12.283088 -1.585198 -1.164337
v 12.289498 -1.534629 -1.164337
v 12.295639 -1.484015 -1.164337
v 12.301530 -1.433363 -1.164337
v 12.307187 -1.382676 -1.164337
v 12.312633 -1.331959 -1.164337
v 12.317885 -1.281218 -1.164337
v 12.279267 -1.584655 -1.231088
v 12.285675 -1.534109 -1.231088
v 12.291812 -1.483519 -1.231088
v 12.297701 -1.432890 -1.231088
v 12.303355 -1.382227 -1.231088
v 12.308799 -1.331534 -1.231088
v 12.314049 -1.280816 -1.231087
v 12.275195 -1.584076 -1.297765
v 12.281600 -1.533556 -1.297765
v 12.287734 -1.482991 -1.297765
v 12.293620 -1.432387 -1.297765
v 12.299272 -1.381749 -1.297765
v 12.304712 -1.331081 -1.297765
v 12.309959 -1.280388 -1.297765
v 12.270891 -1.583465 -1.364374
v 12.277292 -1.532970 -1.364374
v 12.283423 -1.482432 -1.364374
v 12.289305 -1.431855 -1.364374
v 12.294955 -1.381243 -1.364374
v 12.300393 -1.330602 -1.364374
v 12.305637 -1.279936 -1.364374
v 12.266375 -1.582823 -1.430917
v 12.272772 -1.532356 -1.430917
v 12.278901 -1.481846 -1.430917
v 12.284779 -1.431296 -1.430917
v 12.290424 -1.380712 -1.430917
v 12.295859 -1.330099 -1.430917
v 12.301101 -1.279461 -1.430917
v 12.261665 -1.582153 -1.497398
v 12.268059 -1.531716 -1.497398
v 12.274183 -1.481234 -1.497398
v 12.280057 -1.430714 -1.497398
v 12.285701 -1.380159 -1.497398
v 12.291133 -1.329574 -1.497398
v 12.296371 -1.278965 -1.497398
v 12.292844 -1.586585 -0.963612
v 12.295465 -1.586957 -0.896534
v 12.297735 -1.587280 -0.829366
v 12.299637 -1.587550 -0.762103
v 12.301151 -1.587766 -0.694742
v 12.302258 -1.587923 -0.627279
v 12.302937 -1.588019 -0.559711
v 12.299262 -1.535956 -0.963612
v 12.301884 -1.536312 -0.896534
v 12.304158 -1.536620 -0.829366
v 12.306062 -1.536879 -0.762103
v 12.307576 -1.537085 -0.694742
v 12.308683 -1.537235 -0.627279
v 12.309363 -1.537328 -0.559711
v 12.305411 -1.485282 -0.963612
v 12.308035 -1.485622 -0.896534
v 12.310308 -1.485917 -0.829366
v 12.312215 -1.486164 -0.762103
v 12.313731 -1.486361 -0.694742
v 12.314839 -1.486504 -0.627279
v 12.315519 -1.486592 -0.559711
v 12.311309 -1.434570 -0.963612
v 12.313934 -1.434893 -0.896534
v 12.316210 -1.435174 -0.829366
v 12.318116 -1.435410 -0.762103
v 12.319634 -1.435597 -0.694742
v 12.320744 -1.435734 -0.627279
v 12.321424 -1.435818 -0.559711
v 12.316974 -1.383823 -0.963612
v 12.319601 -1.384130 -0.896534
v 12.321878 -1.384397 -0.829366
v 12.323786 -1.384621 -0.762103
v 12.325306 -1.384799 -0.694741
v 12.326415 -1.384929 -0.627279
v 12.327097 -1.385008 -0.559711
v 12.322426 -1.333046 -0.963612
v 12.325055 -1.333338 -0.896534
v 12.327333 -1.333590 -0.829366
v 12.329243 -1.333802 -0.762102
v 12.330763 -1.333971 -0.694741
v 12.331874 -1.334094 -0.627279
v 12.332557 -1.334170 -0.559711
v 12.327685 -1.282244 -0.963612
v 12.330316 -1.282520 -0.896534
v 12.332596 -1.282759 -0.829366
v 12.334507 -1.282959 -0.762102
v 12.336026 -1.283118 -0.694741
v 12.337138 -1.283234 -0.627279
v 12.337821 -1.283306 -0.559711
v 12.279122 -1.687693 -0.963612
v 12.271778 -1.738162 -0.963612
v 12.264088 -1.788568 -0.963612
v 12.256033 -1.838905 -0.963612
v 12.247593 -1.889170 -0.963612
v 12.238748 -1.939358 -0.963613
v 12.229480 -1.989464 -0.963613
v 12.281736 -1.688097 -0.896535
v 12.274390 -1.738582 -0.896535
v 12.266699 -1.789004 -0.896535
v 12.258641 -1.839358 -0.896535
v 12.250196 -1.889639 -0.896535
v 12.241350 -1.939843 -0.896535
v 12.232080 -1.989964 -0.896535
v 12.284003 -1.688448 -0.829366
v 12.276655 -1.738947 -0.829366
v 12.268961 -1.789382 -0.829366
v 12.260900 -1.839750 -0.829366
v 12.252455 -1.890045 -0.829366
v 12.243605 -1.940263 -0.829366
v 12.234332 -1.990398 -0.829366
v 12.285902 -1.688741 -0.762103
v 12.278552 -1.739252 -0.762103
v 12.270856 -1.789699 -0.762103
v 12.262794 -1.840079 -0.762103
v 12.254346 -1.890386 -0.762103
v 12.245493 -1.940614 -0.762103
v 12.236218 -1.990762 -0.762103
v 12.287413 -1.688975 -0.694742
v 12.280063 -1.739495 -0.694742
v 12.272365 -1.789952 -0.694742
v 12.264300 -1.840340 -0.694742
v 12.255851 -1.890656 -0.694742
v 12.246997 -1.940895 -0.694742
v 12.237721 -1.991051 -0.694742
v 12.288518 -1.689146 -0.627279
v 12.281166 -1.739673 -0.627279
v 12.273467 -1.790136 -0.627279
v 12.265401 -1.840531 -0.627279
v 12.256951 -1.890854 -0.627279
v 12.248096 -1.941099 -0.627279
v 12.238820 -1.991262 -0.627279
v 12.289196 -1.689251 -0.559711
v 12.281844 -1.739782 -0.559711
v 12.274144 -1.790249 -0.559711
v 12.266078 -1.840649 -0.559711
v 12.257627 -1.890976 -0.559711
v 12.248773 -1.941225 -0.559712
v 12.239493 -1.991392 -0.559712
v 12.272924 -1.686734 -1.097510
v 12.269381 -1.686186 -1.164337
v 12.265568 -1.685596 -1.231088
v 12.261502 -1.684968 -1.297766
v 12.257205 -1.684303 -1.364374
v 12.252696 -1.683605 -1.430917
v 12.247993 -1.682878 -1.497398
v 12.265587 -1.737165 -1.097510
v 12.262047 -1.736595 -1.164337
v 12.258237 -1.735982 -1.231088
v 12.254174 -1.735328 -1.297766
v 12.249882 -1.734637 -1.364374
v 12.245376 -1.733912 -1.430917
v 12.240679 -1.733156 -1.497398
v 12.257903 -1.787533 -1.097510
v 12.254366 -1.786941 -1.164337
v 12.250559 -1.786304 -1.231088
v 12.246501 -1.785626 -1.297766
v 12.242212 -1.784909 -1.364374
v 12.237711 -1.784156 -1.430917
v 12.233018 -1.783371 -1.497398
v 12.249854 -1.837833 -1.097510
v 12.246321 -1.837220 -1.164337
v 12.242517 -1.836559 -1.231088
v 12.238463 -1.835856 -1.297766
v 12.234178 -1.835112 -1.364374
v 12.229682 -1.834332 -1.430917
v 12.224993 -1.833518 -1.497398
v 12.241419 -1.888060 -1.097510
v 12.237890 -1.887425 -1.164337
v 12.234091 -1.886742 -1.231088
v 12.230042 -1.886013 -1.297766
v 12.225760 -1.885243 -1.364374
v 12.221269 -1.884435 -1.430917
v 12.216584 -1.883593 -1.497398
v 12.232581 -1.938210 -1.097510
v 12.229057 -1.937553 -1.164337
v 12.225262 -1.936847 -1.231088
v 12.221216 -1.936093 -1.297766
v 12.216940 -1.935297 -1.364374
v 12.212452 -1.934462 -1.430917
v 12.207774 -1.933590 -1.497398
v 12.223321 -1.988278 -1.097510
v 12.219800 -1.987600 -1.164337
v 12.216009 -1.986870 -1.231088
v 12.211969 -1.986092 -1.297766
v 12.207697 -1.985269 -1.364374
v 12.203216 -1.984406 -1.430917
v 12.198543 -1.983506 -1.497398
v 11.811806 -1.566785 3.351685
v 11.818126 -1.519122 3.351685
v 11.824174 -1.471413 3.351685
v 11.829967 -1.423662 3.351685
v 11.835524 -1.375875 3.351685
v 11.840862 -1.328054 3.351685
v 11.846002 -1.280206 3.351685
v 11.850956 -1.232335 3.351685
v 11.795235 -1.564327 3.419860
v 11.778357 -1.561822 3.487947
v 11.761154 -1.559270 3.555941
v 11.743610 -1.556666 3.623835
v 11.725707 -1.554010 3.691620
v 11.707426 -1.551297 3.759290
v 11.688750 -1.548526 3.826838
v 11.805196 -1.614398 3.351685
v 11.798275 -1.661956 3.351685
v 11.791029 -1.709455 3.351685
v 11.783438 -1.756889 3.351685
v 11.775484 -1.804255 3.351685
v 11.767151 -1.851549 3.351685
v 11.758417 -1.898764 3.351685
v 11.828087 -1.569201 3.283431
v 11.844097 -1.571577 3.215104
v 11.859855 -1.573915 3.146711
v 11.875376 -1.576218 3.078260
v 11.890678 -1.578489 3.009757
v 11.905780 -1.580729 2.941209
v 11.920697 -1.582943 2.872623
v 11.834421 -1.521438 3.283431
v 11.840481 -1.473629 3.283431
v 11.846287 -1.425777 3.283431
v 11.851856 -1.377889 3.283431
v 11.857205 -1.329969 3.283431
v 11.862354 -1.282020 3.283431
v 11.867320 -1.234048 3.283431
v 11.850445 -1.523715 3.215104
v 11.856517 -1.475807 3.215104
v 11.862335 -1.427857 3.215104
v 11.867915 -1.379871 3.215105
v 11.873276 -1.331851 3.215104
v 11.878436 -1.283804 3.215105
v 11.883411 -1.235733 3.215104
v 11.866215 -1.525956 3.146711
v 11.872300 -1.477951 3.146711
v 11.878129 -1.429904 3.146711
v 11.883720 -1.381820 3.146711
v 11.889091 -1.333704 3.146712
v 11.894261 -1.285559 3.146712
v 11.899247 -1.237391 3.146712
v 11.881749 -1.528164 3.078260
v 11.887847 -1.480063 3.078260
v 11.893686 -1.431921 3.078260
v 11.899289 -1.383741 3.078260
v 11.904670 -1.335529 3.078260
v 11.909850 -1.287288 3.078260
v 11.914847 -1.239024 3.078260
v 11.897063 -1.530340 3.009757
v 11.903172 -1.482146 3.009757
v 11.909024 -1.433909 3.009757
v 11.914638 -1.385635 3.009757
v 11.920030 -1.337328 3.009757
v 11.925220 -1.288993 3.009757
v 11.930226 -1.240634 3.009757
v 11.912176 -1.532488 2.941209
v 11.918298 -1.484200 2.941209
v 11.924161 -1.435870 2.941209
v 11.929785 -1.387503 2.941209
v 11.935187 -1.339103 2.941209
v 11.940389 -1.290675 2.941209
v 11.945403 -1.242223 2.941209
v 11.927107 -1.534610 2.872623
v 11.933239 -1.486230 2.872623
v 11.939114 -1.437809 2.872623
v 11.944748 -1.389349 2.872623
v 11.950162 -1.340857 2.872624
v 11.955371 -1.292337 2.872624
v 11.960397 -1.243793 2.872624
v 11.801541 -1.516765 3.419860
v 11.784650 -1.514364 3.487947
v 11.767433 -1.511918 3.555941
v 11.749876 -1.509423 3.623834
v 11.731957 -1.506876 3.691620
v 11.713662 -1.504276 3.759290
v 11.694971 -1.501620 3.826838
v 11.807575 -1.469158 3.419860
v 11.790672 -1.466861 3.487947
v 11.773442 -1.464520 3.555941
v 11.755871 -1.462133 3.623834
v 11.737939 -1.459697 3.691619
v 11.719629 -1.457209 3.759290
v 11.700924 -1.454668 3.826838
v 11.813357 -1.421509 3.419860
v 11.796441 -1.419317 3.487947
v 11.779199 -1.417082 3.555941
v 11.761614 -1.414803 3.623834
v 11.743668 -1.412477 3.691619
v 11.725345 -1.410102 3.759290
v 11.706625 -1.407676 3.826838
v 11.818903 -1.373824 3.419860
v 11.801974 -1.371735 3.487947
v 11.784719 -1.369607 3.555941
v 11.767121 -1.367435 3.623835
v 11.749164 -1.365220 3.691620
v 11.730827 -1.362958 3.759290
v 11.712094 -1.360647 3.826838
v 11.824230 -1.326106 3.419860
v 11.807289 -1.324122 3.487947
v 11.790023 -1.322099 3.555941
v 11.772414 -1.320036 3.623835
v 11.754442 -1.317931 3.691620
v 11.736094 -1.315782 3.759290
v 11.717348 -1.313586 3.826838
v 11.829357 -1.278360 3.419860
v 11.812404 -1.276480 3.487947
v 11.795127 -1.274564 3.555941
v 11.777506 -1.272609 3.623835
v 11.759524 -1.270615 3.691620
v 11.741163 -1.268578 3.759290
v 11.722404 -1.266498 3.826838
v 11.834302 -1.230591 3.419860
v 11.817338 -1.228815 3.487947
v 11.800050 -1.227005 3.555941
v 11.782417 -1.225159 3.623835
v 11.764423 -1.223275 3.691620
v 11.746051 -1.221352 3.759290
v 11.727281 -1.219386 3.826838
v 11.788638 -1.611838 3.419860
v 11.781733 -1.659294 3.419859
v 11.774502 -1.706691 3.419859
v 11.766927 -1.754024 3.419859
v 11.758990 -1.801289 3.419859
v 11.750674 -1.848481 3.419859
v 11.741961 -1.895596 3.419859
v 11.771774 -1.609229 3.487947
v 11.764884 -1.656582 3.487947
v 11.757668 -1.703876 3.487947
v 11.750111 -1.751105 3.487947
v 11.742191 -1.798267 3.487947
v 11.733893 -1.845356 3.487947
v 11.725198 -1.892368 3.487947
v 11.754586 -1.606571 3.555941
v 11.747712 -1.653818 3.555941
v 11.740513 -1.701006 3.555941
v 11.732972 -1.748131 3.555941
v 11.725070 -1.795187 3.555941
v 11.716790 -1.842171 3.555941
v 11.708114 -1.889078 3.555941
v 11.737058 -1.603860 3.623835
v 11.730198 -1.651000 3.623834
v 11.723016 -1.698080 3.623834
v 11.715491 -1.745097 3.623833
v 11.707608 -1.792046 3.623834
v 11.699347 -1.838923 3.623834
v 11.690690 -1.885724 3.623834
v 11.719169 -1.601094 3.691620
v 11.712325 -1.648123 3.691619
v 11.705159 -1.695094 3.691619
v 11.697654 -1.742001 3.691619
v 11.689788 -1.788841 3.691619
v 11.681546 -1.835609 3.691619
v 11.672911 -1.882300 3.691619
v 11.700904 -1.598269 3.759290
v 11.694076 -1.645186 3.759290
v 11.686927 -1.692045 3.759290
v 11.679439 -1.738840 3.759289
v 11.671592 -1.785568 3.759289
v 11.663370 -1.832224 3.759290
v 11.654755 -1.878804 3.759290
v 11.682243 -1.595383 3.826838
v 11.675433 -1.642185 3.826838
v 11.668302 -1.688930 3.826838
v 11.660830 -1.735611 3.826838
v 11.653005 -1.782225 3.826838
v 11.644801 -1.828767 3.826838
v 11.636208 -1.875233 3.826838
v 11.821464 -1.616914 3.283431
v 11.837459 -1.619388 3.215104
v 11.853203 -1.621823 3.146711
v 11.868710 -1.624222 3.078260
v 11.884001 -1.626586 3.009757
v 11.899089 -1.628920 2.941209
v 11.913994 -1.631225 2.872623
v 11.814528 -1.664572 3.283431
v 11.830512 -1.667145 3.215104
v 11.846240 -1.669676 3.146711
v 11.861733 -1.672170 3.078260
v 11.877009 -1.674628 3.009757
v 11.892084 -1.677054 2.941209
v 11.906977 -1.679451 2.872623
v 11.807267 -1.712170 3.283431
v 11.823236 -1.714841 3.215104
v 11.838949 -1.717469 3.146711
v 11.854428 -1.720058 3.078260
v 11.869690 -1.722610 3.009757
v 11.884751 -1.725129 2.941209
v 11.899629 -1.727617 2.872623
v 11.799661 -1.759705 3.283431
v 11.815614 -1.762473 3.215104
v 11.831312 -1.765198 3.146711
v 11.846775 -1.767882 3.078260
v 11.862022 -1.770527 3.009756
v 11.877069 -1.773139 2.941209
v 11.891932 -1.775718 2.872623
v 11.791690 -1.807170 3.283431
v 11.807627 -1.810037 3.215104
v 11.823309 -1.812858 3.146711
v 11.838757 -1.815636 3.078260
v 11.853988 -1.818376 3.009756
v 11.869018 -1.821079 2.941209
v 11.883866 -1.823750 2.872623
v 11.783339 -1.854563 3.283431
v 11.799257 -1.857527 3.215104
v 11.814923 -1.860444 3.146711
v 11.830354 -1.863317 3.078260
v 11.845570 -1.866150 3.009757
v 11.860582 -1.868946 2.941209
v 11.875414 -1.871707 2.872623
v 11.774587 -1.901878 3.283431
v 11.790488 -1.904939 3.215104
v 11.806136 -1.907952 3.146711
v 11.821550 -1.910920 3.078260
v 11.836747 -1.913846 3.009757
v 11.851744 -1.916734 2.941209
v 11.866559 -1.919587 2.872623
v 10.160620 -1.321777 7.445127
v 10.165592 -1.284269 7.445127
v 10.170352 -1.246725 7.445127
v 10.174911 -1.209148 7.445127
v 10.179284 -1.171543 7.445127
v 10.183485 -1.133912 7.445127
v 10.187529 -1.096258 7.445127
v 10.191428 -1.058587 7.445127
v 10.127053 -1.316796 7.503384
v 10.093248 -1.311780 7.561358
v 10.059195 -1.306727 7.619033
v 10.024877 -1.301635 7.676390
v 9.990281 -1.296501 7.733408
v 9.955397 -1.291325 7.790071
v 9.920209 -1.286104 7.846359
v 10.155416 -1.359245 7.445127
v 10.149971 -1.396670 7.445127
v 10.144268 -1.434048 7.445127
v 10.138295 -1.471376 7.445127
v 10.132036 -1.508649 7.445127
v 10.125477 -1.545866 7.445127
v 10.118605 -1.583021 7.445127
v 10.193961 -1.326724 7.386608
v 10.227092 -1.331640 7.327844
v 10.260024 -1.336527 7.268854
v 10.292770 -1.341386 7.209657
v 10.325345 -1.346220 7.150272
v 10.357761 -1.351029 7.090716
v 10.390030 -1.355818 7.031009
v 10.198961 -1.289011 7.386608
v 10.203747 -1.251262 7.386608
v 10.208331 -1.213480 7.386607
v 10.212728 -1.175669 7.386607
v 10.216951 -1.137832 7.386607
v 10.221017 -1.099973 7.386608
v 10.224936 -1.062095 7.386608
v 10.232119 -1.293723 7.327844
v 10.236931 -1.255770 7.327844
v 10.241539 -1.217784 7.327844
v 10.245959 -1.179769 7.327844
v 10.250206 -1.141727 7.327844
v 10.254293 -1.103664 7.327845
v 10.258235 -1.065582 7.327845
v 10.265078 -1.298408 7.268854
v 10.269915 -1.260252 7.268854
v 10.274549 -1.222063 7.268854
v 10.278993 -1.183844 7.268854
v 10.283261 -1.145599 7.268854
v 10.287371 -1.107332 7.268854
v 10.291333 -1.069047 7.268855
v 10.297852 -1.303065 7.209657
v 10.302713 -1.264708 7.209657
v 10.307371 -1.226317 7.209657
v 10.311840 -1.187896 7.209657
v 10.316131 -1.149450 7.209657
v 10.320262 -1.110981 7.209657
v 10.324244 -1.072493 7.209658
v 10.330454 -1.307698 7.150272
v 10.335341 -1.269140 7.150272
v 10.340022 -1.230549 7.150272
v 10.344514 -1.191927 7.150272
v 10.348827 -1.153280 7.150272
v 10.352981 -1.114610 7.150272
v 10.356984 -1.075920 7.150272
v 10.362895 -1.312309 7.090716
v 10.367807 -1.273552 7.090716
v 10.372513 -1.234760 7.090717
v 10.377028 -1.195939 7.090717
v 10.381366 -1.157091 7.090717
v 10.385540 -1.118221 7.090717
v 10.389565 -1.079332 7.090717
v 10.395191 -1.316899 7.031009
v 10.400129 -1.277943 7.031009
v 10.404860 -1.238953 7.031010
v 10.409398 -1.199932 7.031010
v 10.413757 -1.160886 7.031010
v 10.417953 -1.121816 7.031010
v 10.421998 -1.082727 7.031010
v 10.131999 -1.279495 7.503384
v 10.098168 -1.274687 7.561358
v 10.064086 -1.269843 7.619033
v 10.029741 -1.264962 7.676390
v 9.995117 -1.260041 7.733408
v 9.960204 -1.255080 7.790071
v 9.924988 -1.250075 7.846359
v 10.136732 -1.242157 7.503384
v 10.102876 -1.237558 7.561359
v 10.068766 -1.232924 7.619034
v 10.034394 -1.228254 7.676390
v 9.999744 -1.223546 7.733408
v 9.964804 -1.218799 7.790072
v 9.929560 -1.214011 7.846359
v 10.141266 -1.204788 7.503384
v 10.107383 -1.200396 7.561359
v 10.073250 -1.195972 7.619034
v 10.038851 -1.191514 7.676390
v 10.004175 -1.187019 7.733408
v 9.969209 -1.182487 7.790071
v 9.933939 -1.177916 7.846359
v 10.145616 -1.167389 7.503384
v 10.111709 -1.163206 7.561359
v 10.077551 -1.158992 7.619034
v 10.043127 -1.154745 7.676390
v 10.008427 -1.150464 7.733408
v 9.973435 -1.146147 7.790072
v 9.938140 -1.141793 7.846359
v 10.149794 -1.129965 7.503384
v 10.115863 -1.125990 7.561359
v 10.081681 -1.121986 7.619034
v 10.047235 -1.117951 7.676390
v 10.012510 -1.113884 7.733408
v 9.977495 -1.109782 7.790071
v 9.942175 -1.105645 7.846359
v 10.153814 -1.092519 7.503384
v 10.119862 -1.088753 7.561359
v 10.085657 -1.084960 7.619034
v 10.051188 -1.081136 7.676390
v 10.016440 -1.077282 7.733408
v 9.981401 -1.073396 7.790072
v 9.946059 -1.069476 7.846359
v 10.157692 -1.055055 7.503384
v 10.123718 -1.051498 7.561359
v 10.089492 -1.047915 7.619034
v 10.055001 -1.044303 7.676390
v 10.020231 -1.040663 7.733408
v 9.985170 -1.036992 7.790071
v 9.949805 -1.033290 7.846359
v 10.121879 -1.354058 7.503384
v 10.116463 -1.391277 7.503384
v 10.110791 -1.428449 7.503384
v 10.104851 -1.465572 7.503384
v 10.098626 -1.502640 7.503384
v 10.092104 -1.539652 7.503384
v 10.085270 -1.576603 7.503384
v 10.088103 -1.348834 7.561358
v 10.082717 -1.385846 7.561358
v 10.077078 -1.422811 7.561358
v 10.071170 -1.459726 7.561358
v 10.064981 -1.496588 7.561358
v 10.058495 -1.533394 7.561358
v 10.051701 -1.570139 7.561358
v 10.054078 -1.343572 7.619033
v 10.048723 -1.380374 7.619033
v 10.043116 -1.417131 7.619033
v 10.037242 -1.453838 7.619033
v 10.031087 -1.490492 7.619033
v 10.024638 -1.527089 7.619033
v 10.017879 -1.563627 7.619033
v 10.019790 -1.338269 7.676390
v 10.014465 -1.374861 7.676390
v 10.008889 -1.411407 7.676390
v 10.003050 -1.447904 7.676390
v 9.996931 -1.484348 7.676390
v 9.990518 -1.520736 7.676390
v 9.983799 -1.557065 7.676390
v 9.985224 -1.332923 7.733408
v 9.979931 -1.369303 7.733408
v 9.974388 -1.405637 7.733408
v 9.968581 -1.441922 7.733408
v 9.962497 -1.478154 7.733408
v 9.956122 -1.514331 7.733408
v 9.949442 -1.550449 7.733408
v 9.950369 -1.327532 7.790071
v 9.945108 -1.363698 7.790070
v 9.939597 -1.399818 7.790071
v 9.933825 -1.435890 7.790070
v 9.927776 -1.471909 7.790071
v 9.921438 -1.507873 7.790070
v 9.914797 -1.543779 7.790071
v 9.915213 -1.322095 7.846359
v 9.909981 -1.358044 7.846359
v 9.904504 -1.393949 7.846359
v 9.898766 -1.429805 7.846359
v 9.892753 -1.465610 7.846359
v 9.886453 -1.501359 7.846359
v 9.879851 -1.537050 7.846359
v 10.188730 -1.364397 7.386608
v 10.221833 -1.369517 7.327844
v 10.254736 -1.374606 7.268854
v 10.287455 -1.379666 7.209657
v 10.320003 -1.384700 7.150272
v 10.352391 -1.389709 7.090716
v 10.384633 -1.394696 7.031009
v 10.183255 -1.402027 7.386608
v 10.216328 -1.407349 7.327844
v 10.249202 -1.412641 7.268854
v 10.281892 -1.417902 7.209657
v 10.314410 -1.423136 7.150272
v 10.346769 -1.428344 7.090716
v 10.378984 -1.433528 7.031009
v 10.177521 -1.439609 7.386608
v 10.210563 -1.445135 7.327844
v 10.243406 -1.450628 7.268854
v 10.276066 -1.456090 7.209657
v 10.308554 -1.461523 7.150272
v 10.340883 -1.466930 7.090716
v 10.373067 -1.472313 7.031009
v 10.171515 -1.477141 7.386608
v 10.204523 -1.482870 7.327844
v 10.237336 -1.488564 7.268854
v 10.269962 -1.494226 7.209657
v 10.302419 -1.499859 7.150272
v 10.334717 -1.505464 7.090716
v 10.366869 -1.511045 7.031009
v 10.165220 -1.514619 7.386608
v 10.198195 -1.520550 7.327844
v 10.230974 -1.526446 7.268854
v 10.263568 -1.532308 7.209657
v 10.295990 -1.538140 7.150272
v 10.328255 -1.543943 7.090716
v 10.360374 -1.549721 7.031009
v 10.158627 -1.552039 7.386608
v 10.191566 -1.558172 7.327844
v 10.224309 -1.564269 7.268854
v 10.256866 -1.570331 7.209657
v 10.289255 -1.576362 7.150272
v 10.321485 -1.582363 7.090716
v 10.353568 -1.588337 7.031009
v 10.151717 -1.589397 7.386608
v 10.184620 -1.595732 7.327844
v 10.217325 -1.602030 7.268854
v 10.249846 -1.608292 7.209657
v 10.282197 -1.614521 7.150272
v 10.314391 -1.620720 7.090716
v 10.346438 -1.626890 7.031009
v 7.581004 -0.939002 10.511319
v 7.583874 -0.917360 10.511318
v 7.586619 -0.895697 10.511318
v 7.589251 -0.874016 10.511318
v 7.591774 -0.852317 10.511318
v 7.594197 -0.830604 10.511318
v 7.596531 -0.808878 10.511318
v 7.598781 -0.787141 10.511318
v 7.535553 -0.932258 10.548022
v 7.489970 -0.925494 10.584262
v 7.444249 -0.918710 10.620007
v 7.398382 -0.911904 10.655227
v 7.352363 -0.905075 10.689896
v 7.306186 -0.898223 10.723982
v 7.259844 -0.891347 10.757458
v 7.578003 -0.960621 10.511319
v 7.574860 -0.982216 10.511319
v 7.571569 -1.003783 10.511318
v 7.568123 -1.025321 10.511319
v 7.564511 -1.046828 10.511318
v 7.560727 -1.068302 10.511318
v 7.556762 -1.089741 10.511318
v 7.626328 -0.945728 10.474179
v 7.671535 -0.952436 10.436632
v 7.716630 -0.959127 10.398707
v 7.761618 -0.965802 10.360435
v 7.806507 -0.972463 10.321842
v 7.851303 -0.979110 10.282960
v 7.896012 -0.985745 10.243816
v 7.629236 -0.923807 10.474178
v 7.632017 -0.901865 10.474178
v 7.634682 -0.879904 10.474178
v 7.637238 -0.857926 10.474178
v 7.639692 -0.835933 10.474178
v 7.642056 -0.813927 10.474178
v 7.644334 -0.791911 10.474178
v 7.674479 -0.930237 10.436632
v 7.677296 -0.908017 10.436632
v 7.679994 -0.885777 10.436632
v 7.682582 -0.863520 10.436632
v 7.685069 -0.841248 10.436632
v 7.687461 -0.818964 10.436632
v 7.689770 -0.796668 10.436632
v 7.719610 -0.936651 10.398708
v 7.722462 -0.914153 10.398708
v 7.725193 -0.891636 10.398708
v 7.727815 -0.869101 10.398708
v 7.730331 -0.846551 10.398708
v 7.732754 -0.823987 10.398708
v 7.735090 -0.801413 10.398708
v 7.764635 -0.943050 10.360435
v 7.767522 -0.920275 10.360435
v 7.770287 -0.897480 10.360435
v 7.772939 -0.874668 10.360435
v 7.775488 -0.851840 10.360435
v 7.777940 -0.828999 10.360435
v 7.780305 -0.806147 10.360435
v 7.809561 -0.949434 10.321843
v 7.812482 -0.926383 10.321843
v 7.815281 -0.903312 10.321843
v 7.817966 -0.880223 10.321843
v 7.820545 -0.857118 10.321843
v 7.823027 -0.834000 10.321843
v 7.825421 -0.810870 10.321843
v 7.854393 -0.955806 10.282961
v 7.857349 -0.932479 10.282961
v 7.860182 -0.909132 10.282961
v 7.862899 -0.885766 10.282961
v 7.865509 -0.862385 10.282961
v 7.868021 -0.838990 10.282961
v 7.870443 -0.815584 10.282961
v 7.899139 -0.962165 10.243817
v 7.902131 -0.938563 10.243817
v 7.904997 -0.914940 10.243817
v 7.907745 -0.891299 10.243817
v 7.910386 -0.867642 10.243817
v 7.912928 -0.843971 10.243817
v 7.915380 -0.820289 10.243817
v 7.538386 -0.910896 10.548022
v 7.492766 -0.904412 10.584262
v 7.447007 -0.897909 10.620007
v 7.401103 -0.891385 10.655228
v 7.355046 -0.884840 10.689896
v 7.308832 -0.878272 10.723982
v 7.262451 -0.871680 10.757458
v 7.541097 -0.889513 10.548022
v 7.495440 -0.883310 10.584262
v 7.449646 -0.877088 10.620007
v 7.403707 -0.870846 10.655229
v 7.357615 -0.864584 10.689896
v 7.311364 -0.858301 10.723982
v 7.264948 -0.851995 10.757458
v 7.543693 -0.868111 10.548022
v 7.498003 -0.862189 10.584262
v 7.452175 -0.856249 10.620007
v 7.406200 -0.850290 10.655228
v 7.360074 -0.844311 10.689896
v 7.313788 -0.838312 10.723982
v 7.267338 -0.832292 10.757458
v 7.546184 -0.846693 10.548022
v 7.500462 -0.841052 10.584262
v 7.454599 -0.835394 10.620007
v 7.408592 -0.829718 10.655228
v 7.362433 -0.824023 10.689896
v 7.316115 -0.818309 10.723982
v 7.269631 -0.812574 10.757458
v 7.548576 -0.825260 10.548022
v 7.502823 -0.819900 10.584262
v 7.456929 -0.814524 10.620007
v 7.410891 -0.809131 10.655228
v 7.364700 -0.803721 10.689896
v 7.318350 -0.798291 10.723982
v 7.271833 -0.792842 10.757458
v 7.550879 -0.803815 10.548022
v 7.505095 -0.798736 10.584262
v 7.459171 -0.793643 10.620007
v 7.413102 -0.788533 10.655229
v 7.366881 -0.783406 10.689896
v 7.320500 -0.778262 10.723982
v 7.273953 -0.773099 10.757458
v 7.553100 -0.782359 10.548023
v 7.507286 -0.777562 10.584262
v 7.461334 -0.772751 10.620007
v 7.415236 -0.767925 10.655228
v 7.368984 -0.763082 10.689896
v 7.322575 -0.758223 10.723982
v 7.275998 -0.753347 10.757458
v 7.532591 -0.953598 10.548022
v 7.529489 -0.974913 10.548023
v 7.526240 -0.996202 10.548023
v 7.522838 -1.017462 10.548023
v 7.519274 -1.038691 10.548023
v 7.515538 -1.059888 10.548023
v 7.511624 -1.081049 10.548023
v 7.487046 -0.946554 10.584262
v 7.483985 -0.967590 10.584262
v 7.480780 -0.988599 10.584262
v 7.477422 -1.009580 10.584262
v 7.473905 -1.030530 10.584262
v 7.470218 -1.051449 10.584261
v 7.466355 -1.072333 10.584261
v 7.441363 -0.939489 10.620006
v 7.438343 -0.960244 10.620007
v 7.435181 -0.980973 10.620006
v 7.431868 -1.001674 10.620006
v 7.428396 -1.022345 10.620006
v 7.424760 -1.042984 10.620006
v 7.420948 -1.063590 10.620005
v 7.395535 -0.932401 10.655227
v 7.392556 -0.952874 10.655227
v 7.389437 -0.973322 10.655226
v 7.386168 -0.993743 10.655226
v 7.382745 -1.014133 10.655226
v 7.379156 -1.034493 10.655226
v 7.375398 -1.054819 10.655226
v 7.349556 -0.925290 10.689896
v 7.346618 -0.945481 10.689896
v 7.343541 -0.965647 10.689896
v 7.340319 -0.985785 10.689895
v 7.336942 -1.005895 10.689895
v 7.333403 -1.025974 10.689895
v 7.329695 -1.046019 10.689895
v 7.303419 -0.918154 10.723982
v 7.300522 -0.938062 10.723982
v 7.297488 -0.957945 10.723982
v 7.294311 -0.977801 10.723981
v 7.290980 -0.997628 10.723981
v 7.287492 -1.017425 10.723981
v 7.283836 -1.037189 10.723981
v 7.257116 -0.910993 10.757458
v 7.254260 -0.930616 10.757457
v 7.251270 -0.950215 10.757457
v 7.248137 -0.969787 10.757456
v 7.244856 -0.989331 10.757456
v 7.241417 -1.008845 10.757457
v 7.237813 -1.028327 10.757457
v 7.623288 -0.967625 10.474178
v 7.668457 -0.974611 10.436630
v 7.713512 -0.981579 10.398706
v 7.758462 -0.988531 10.360434
v 7.803312 -0.995468 10.321842
v 7.848071 -1.002390 10.282960
v 7.892742 -1.009299 10.243816
v 7.620107 -0.989498 10.474178
v 7.665234 -0.996761 10.436630
v 7.710249 -1.004006 10.398706
v 7.755157 -1.011234 10.360434
v 7.799969 -1.018446 10.321842
v 7.844687 -1.025643 10.282960
v 7.889318 -1.032826 10.243816
v 7.616774 -1.011343 10.474178
v 7.661859 -1.018883 10.436630
v 7.706831 -1.026404 10.398706
v 7.751698 -1.033908 10.360434
v 7.796468 -1.041395 10.321842
v 7.841144 -1.048867 10.282960
v 7.885735 -1.056324 10.243816
v 7.613283 -1.033158 10.474178
v 7.658322 -1.040975 10.436630
v 7.703252 -1.048773 10.398706
v 7.748075 -1.056552 10.360434
v 7.792800 -1.064314 10.321842
v 7.837432 -1.072060 10.282960
v 7.881979 -1.079791 10.243816
v 7.609625 -1.054942 10.474178
v 7.654619 -1.063036 10.436630
v 7.699501 -1.071109 10.398706
v 7.744278 -1.079163 10.360434
v 7.788957 -1.087199 10.321842
v 7.833543 -1.095219 10.282960
v 7.878043 -1.103223 10.243816
v 7.605791 -1.076693 10.474178
v 7.650738 -1.085062 10.436630
v 7.695571 -1.093410 10.398706
v 7.740299 -1.101739 10.360434
v 7.784929 -1.110049 10.321842
v 7.829468 -1.118342 10.282960
v 7.873919 -1.126620 10.243816
v 7.601775 -1.098408 10.474178
v 7.646669 -1.107052 10.436630
v 7.691453 -1.115675 10.398706
v 7.736131 -1.124278 10.360434
v 7.780711 -1.132862 10.321842
v 7.825198 -1.141428 10.282960
v 7.869600 -1.149978 10.243816
v 8.294076 -1.044796 -9.322191
v 8.297528 -1.018768 -9.322189
v 8.300831 -0.992715 -9.322189
v 8.303993 -0.966640 -9.322188
v 8.307029 -0.940544 -9.322188
v 8.309945 -0.914431 -9.322188
v 8.312751 -0.888302 -9.322188
v 8.315455 -0.862161 -9.322188
v 8.337633 -1.051259 -9.292356
v 8.381013 -1.057696 -9.262178
v 8.424202 -1.064105 -9.231642
v 8.467192 -1.070484 -9.200722
v 8.509968 -1.076831 -9.169401
v 8.552521 -1.083145 -9.137662
v 8.594839 -1.089425 -9.105481
v 8.290466 -1.070796 -9.322189
v 8.286687 -1.096766 -9.322189
v 8.282730 -1.122704 -9.322189
v 8.278585 -1.148607 -9.322189
v 8.274242 -1.174473 -9.322189
v 8.269691 -1.200298 -9.322189
v 8.264922 -1.226081 -9.322189
v 8.250355 -1.038308 -9.351703
v 8.206478 -1.031798 -9.380913
v 8.162459 -1.025266 -9.409840
v 8.118309 -1.018715 -9.438503
v 8.074040 -1.012146 -9.466925
v 8.029663 -1.005561 -9.495122
v 7.985190 -0.998962 -9.523113
v 8.253770 -1.012549 -9.351703
v 8.257038 -0.986766 -9.351703
v 8.260169 -0.960959 -9.351702
v 8.263173 -0.935133 -9.351702
v 8.266058 -0.909290 -9.351702
v 8.268835 -0.883431 -9.351702
v 8.271513 -0.857560 -9.351702
v 8.209858 -1.006309 -9.380912
v 8.213093 -0.980795 -9.380912
v 8.216190 -0.955259 -9.380911
v 8.219163 -0.929704 -9.380911
v 8.222017 -0.904131 -9.380911
v 8.224766 -0.878543 -9.380911
v 8.227414 -0.852943 -9.380911
v 8.165803 -1.000047 -9.409840
v 8.169003 -0.974805 -9.409840
v 8.172069 -0.949540 -9.409839
v 8.175009 -0.924256 -9.409839
v 8.177833 -0.898955 -9.409839
v 8.180552 -0.873639 -9.409839
v 8.183173 -0.848311 -9.409839
v 8.121617 -0.993768 -9.438503
v 8.124782 -0.968797 -9.438503
v 8.127815 -0.943805 -9.438502
v 8.130723 -0.918793 -9.438502
v 8.133517 -0.893764 -9.438502
v 8.136207 -0.868720 -9.438502
v 8.138800 -0.843665 -9.438502
v 8.077312 -0.987471 -9.466924
v 8.080442 -0.962773 -9.466923
v 8.083442 -0.938053 -9.466923
v 8.086319 -0.913314 -9.466923
v 8.089082 -0.888559 -9.466923
v 8.091741 -0.863789 -9.466923
v 8.094307 -0.839006 -9.466923
v 8.032899 -0.981159 -9.495121
v 8.035995 -0.956734 -9.495119
v 8.038960 -0.932288 -9.495120
v 8.041805 -0.907823 -9.495119
v 8.044538 -0.883341 -9.495120
v 8.047168 -0.858845 -9.495119
v 8.049706 -0.834337 -9.495120
v 7.988390 -0.974834 -9.523113
v 7.991450 -0.950682 -9.523112
v 7.994384 -0.926510 -9.523112
v 7.997196 -0.902319 -9.523112
v 7.999898 -0.878112 -9.523112
v 8.002499 -0.853890 -9.523112
v 8.005008 -0.829657 -9.523112
v 8.341120 -1.024963 -9.292356
v 8.384535 -1.031133 -9.262179
v 8.427760 -1.037277 -9.231642
v 8.470784 -1.043391 -9.200721
v 8.513596 -1.049476 -9.169401
v 8.556184 -1.055528 -9.137662
v 8.598536 -1.061547 -9.105481
v 8.344457 -0.998642 -9.292356
v 8.387905 -1.004545 -9.262179
v 8.431165 -1.010423 -9.231641
v 8.474222 -1.016273 -9.200721
v 8.517067 -1.022094 -9.169402
v 8.559689 -1.027884 -9.137662
v 8.602074 -1.033643 -9.105481
v 8.347652 -0.972299 -9.292356
v 8.391133 -0.977934 -9.262178
v 8.434425 -0.983545 -9.231641
v 8.477515 -0.989130 -9.200722
v 8.520392 -0.994688 -9.169402
v 8.563046 -1.000216 -9.137662
v 8.605463 -1.005714 -9.105480
v 8.350718 -0.945934 -9.292355
v 8.394231 -0.951302 -9.262177
v 8.437552 -0.956647 -9.231641
v 8.480674 -0.961967 -9.200721
v 8.523582 -0.967261 -9.169400
v 8.566266 -0.972527 -9.137660
v 8.608713 -0.977764 -9.105480
v 8.353664 -0.919552 -9.292355
v 8.397205 -0.924653 -9.262178
v 8.440557 -0.929731 -9.231641
v 8.483708 -0.934786 -9.200720
v 8.526646 -0.939815 -9.169400
v 8.569359 -0.944819 -9.137661
v 8.611835 -0.949794 -9.105479
v 8.356499 -0.893155 -9.292355
v 8.400068 -0.897987 -9.262178
v 8.443449 -0.902799 -9.231640
v 8.486629 -0.907588 -9.200721
v 8.529594 -0.912354 -9.169400
v 8.572335 -0.917094 -9.137659
v 8.614841 -0.921809 -9.105480
v 8.359232 -0.866744 -9.292355
v 8.402830 -0.871309 -9.262177
v 8.446239 -0.875854 -9.231640
v 8.489446 -0.880377 -9.200720
v 8.532439 -0.884879 -9.169400
v 8.575207 -0.889356 -9.137661
v 8.617739 -0.893810 -9.105480
v 8.333985 -1.077527 -9.292356
v 8.330168 -1.103765 -9.292356
v 8.326170 -1.129969 -9.292356
v 8.321981 -1.156139 -9.292356
v 8.317594 -1.182270 -9.292356
v 8.312996 -1.208362 -9.292356
v 8.308178 -1.234411 -9.292356
v 8.377328 -1.084230 -9.262178
v 8.373471 -1.110734 -9.262179
v 8.369432 -1.137205 -9.262179
v 8.365202 -1.163640 -9.262179
v 8.360769 -1.190037 -9.262178
v 8.356124 -1.216393 -9.262178
v 8.351258 -1.242706 -9.262178
v 8.420481 -1.090904 -9.231641
v 8.416586 -1.117673 -9.231642
v 8.412506 -1.144408 -9.231642
v 8.408234 -1.171108 -9.231641
v 8.403757 -1.197769 -9.231641
v 8.399066 -1.224388 -9.231641
v 8.394151 -1.250965 -9.231640
v 8.463433 -1.097548 -9.200721
v 8.459499 -1.124580 -9.200721
v 8.455380 -1.151579 -9.200721
v 8.451065 -1.178541 -9.200722
v 8.446545 -1.205465 -9.200721
v 8.441808 -1.232347 -9.200722
v 8.436843 -1.259185 -9.200721
v 8.506174 -1.104158 -9.169401
v 8.502202 -1.131453 -9.169401
v 8.498042 -1.158714 -9.169401
v 8.493686 -1.185938 -9.169401
v 8.489120 -1.213123 -9.169401
v 8.484338 -1.240266 -9.169401
v 8.479326 -1.267365 -9.169401
v 8.548691 -1.110734 -9.137662
v 8.544681 -1.138290 -9.137662
v 8.540482 -1.165812 -9.137662
v 8.536083 -1.193296 -9.137662
v 8.531475 -1.220742 -9.137662
v 8.526646 -1.248144 -9.137662
v 8.521585 -1.275502 -9.137662
v 8.590972 -1.117273 -9.105481
v 8.586925 -1.145089 -9.105481
v 8.582686 -1.172870 -9.105481
v 8.578247 -1.200614 -9.105481
v 8.573594 -1.228318 -9.105481
v 8.568720 -1.255979 -9.105481
v 8.563612 -1.283595 -9.105481
v 8.246781 -1.064040 -9.351703
v 8.202943 -1.057260 -9.380912
v 8.158961 -1.050457 -9.409840
v 8.114849 -1.043635 -9.438503
v 8.070618 -1.036794 -9.466925
v 8.026278 -1.029937 -9.495121
v 7.981843 -1.023064 -9.523113
v 8.243042 -1.089742 -9.351703
v 8.199242 -1.082692 -9.380913
v 8.155300 -1.075620 -9.409840
v 8.111227 -1.068527 -9.438503
v 8.067035 -1.061414 -9.466924
v 8.022736 -1.054284 -9.495122
v 7.978340 -1.047139 -9.523113
v 8.239125 -1.115412 -9.351703
v 8.195366 -1.108093 -9.380912
v 8.151465 -1.100751 -9.409839
v 8.107434 -1.093387 -9.438503
v 8.063283 -1.086003 -9.466925
v 8.019026 -1.078601 -9.495121
v 7.974672 -1.071183 -9.523114
v 8.235023 -1.141047 -9.351702
v 8.191307 -1.133460 -9.380913
v 8.147449 -1.125848 -9.409840
v 8.103461 -1.118214 -9.438503
v 8.059354 -1.110559 -9.466925
v 8.015140 -1.102886 -9.495122
v 7.970830 -1.095196 -9.523113
v 8.230724 -1.166645 -9.351702
v 8.187054 -1.158790 -9.380912
v 8.143242 -1.150909 -9.409840
v 8.099299 -1.143005 -9.438503
v 8.055237 -1.135080 -9.466925
v 8.011067 -1.127135 -9.495121
v 7.966804 -1.119173 -9.523113
v 8.226220 -1.192204 -9.351702
v 8.182597 -1.184081 -9.380913
v 8.138833 -1.175932 -9.409840
v 8.094937 -1.167758 -9.438503
v 8.050922 -1.159563 -9.466925
v 8.006802 -1.151347 -9.495122
v 7.962584 -1.143114 -9.523115
v 8.221500 -1.217721 -9.351702
v 8.177926 -1.209331 -9.380912
v 8.134212 -1.200913 -9.409839
v 8.090366 -1.192471 -9.438503
v 8.046401 -1.184005 -9.466925
v 8.002330 -1.175519 -9.495122
v 7.958163 -1.167015 -9.523115
v 10.673555 -1.397878 -6.751783
v 10.678948 -1.357215 -6.751783
v 10.684108 -1.316513 -6.751783
v 10.689050 -1.275776 -6.751783
v 10.693789 -1.235008 -6.751782
v 10.698344 -1.194211 -6.751782
v 10.702728 -1.153391 -6.751782
v 10.706954 -1.112551 -6.751782
v 10.704014 -1.402397 -6.702854
v 10.734203 -1.406877 -6.653654
v 10.764106 -1.411314 -6.604164
v 10.793705 -1.415706 -6.554372
v 10.822984 -1.420051 -6.504261
v 10.851926 -1.424345 -6.453818
v 10.880515 -1.428588 -6.403026
v 10.667914 -1.438497 -6.751783
v 10.662010 -1.479070 -6.751783
v 10.655828 -1.519592 -6.751783
v 10.649352 -1.560059 -6.751783
v 10.642566 -1.600468 -6.751783
v 10.635457 -1.640815 -6.751783
v 10.628007 -1.681096 -6.751783
v 10.642842 -1.393320 -6.800454
v 10.611892 -1.388728 -6.848883
v 10.580722 -1.384103 -6.897087
v 10.549350 -1.379447 -6.945077
v 10.517792 -1.374764 -6.992871
v 10.486061 -1.370056 -7.040483
v 10.454180 -1.365326 -7.087930
v 10.648210 -1.352847 -6.800454
v 10.653346 -1.312334 -6.800454
v 10.658265 -1.271786 -6.800454
v 10.662984 -1.231207 -6.800454
v 10.667517 -1.190600 -6.800454
v 10.671878 -1.149969 -6.800454
v 10.676086 -1.109319 -6.800454
v 10.617234 -1.348444 -6.848884
v 10.622346 -1.308122 -6.848883
v 10.627242 -1.267765 -6.848884
v 10.631939 -1.227376 -6.848883
v 10.636450 -1.186961 -6.848883
v 10.640792 -1.146521 -6.848883
v 10.644980 -1.106062 -6.848883
v 10.586039 -1.344011 -6.897087
v 10.591126 -1.303881 -6.897087
v 10.596000 -1.263716 -6.897087
v 10.600674 -1.223519 -6.897086
v 10.605164 -1.183296 -6.897086
v 10.609485 -1.143049 -6.897086
v 10.613653 -1.102782 -6.897086
v 10.554641 -1.339549 -6.945077
v 10.559702 -1.299611 -6.945077
v 10.564552 -1.259640 -6.945077
v 10.569204 -1.219637 -6.945077
v 10.573673 -1.179607 -6.945077
v 10.577974 -1.139554 -6.945077
v 10.582121 -1.099481 -6.945077
v 10.523055 -1.335060 -6.992871
v 10.528093 -1.295317 -6.992871
v 10.532920 -1.255539 -6.992871
v 10.537549 -1.215731 -6.992871
v 10.541996 -1.175896 -6.992871
v 10.546275 -1.136038 -6.992871
v 10.550404 -1.096160 -6.992871
v 10.491300 -1.330547 -7.040483
v 10.496313 -1.290999 -7.040484
v 10.501116 -1.251417 -7.040483
v 10.505723 -1.211805 -7.040483
v 10.510148 -1.172165 -7.040483
v 10.514407 -1.132503 -7.040483
v 10.518515 -1.092821 -7.040483
v 10.459394 -1.326012 -7.087930
v 10.464381 -1.286661 -7.087930
v 10.469160 -1.247275 -7.087930
v 10.473743 -1.207860 -7.087929
v 10.478147 -1.168417 -7.087929
v 10.482384 -1.128951 -7.087929
v 10.486471 -1.089466 -7.087929
v 10.709433 -1.361547 -6.702854
v 10.739645 -1.365841 -6.653653
v 10.769572 -1.370095 -6.604164
v 10.799195 -1.374305 -6.554372
v 10.828498 -1.378469 -6.504261
v 10.857465 -1.382586 -6.453817
v 10.886076 -1.386652 -6.403026
v 10.714615 -1.320658 -6.702854
v 10.744853 -1.324766 -6.653654
v 10.774803 -1.328835 -6.604164
v 10.804449 -1.332863 -6.554372
v 10.833775 -1.336848 -6.504261
v 10.862764 -1.340786 -6.453818
v 10.891398 -1.344676 -6.403026
v 10.719581 -1.279733 -6.702854
v 10.749841 -1.283655 -6.653653
v 10.779814 -1.287540 -6.604164
v 10.809482 -1.291386 -6.554372
v 10.838830 -1.295190 -6.504261
v 10.867841 -1.298950 -6.453817
v 10.896496 -1.302664 -6.403026
v 10.724342 -1.238777 -6.702854
v 10.754624 -1.242513 -6.653653
v 10.784619 -1.246213 -6.604164
v 10.814308 -1.249876 -6.554372
v 10.843678 -1.253500 -6.504261
v 10.872708 -1.257081 -6.453818
v 10.901384 -1.260619 -6.403026
v 10.728918 -1.197793 -6.702854
v 10.759221 -1.201342 -6.653653
v 10.789237 -1.204858 -6.604163
v 10.818947 -1.208338 -6.554371
v 10.848335 -1.211781 -6.504261
v 10.877386 -1.215184 -6.453817
v 10.906082 -1.218546 -6.403026
v 10.733322 -1.156784 -6.702854
v 10.763645 -1.160148 -6.653653
v 10.793680 -1.163479 -6.604163
v 10.823409 -1.166777 -6.554371
v 10.852818 -1.170038 -6.504261
v 10.881889 -1.173263 -6.453818
v 10.910603 -1.176448 -6.403026
v 10.737569 -1.115756 -6.702854
v 10.767912 -1.118933 -6.653653
v 10.797965 -1.122079 -6.604163
v 10.827715 -1.125194 -6.554371
v 10.857141 -1.128275 -6.504261
v 10.886230 -1.131321 -6.453817
v 10.914963 -1.134329 -6.403026
v 10.698347 -1.443204 -6.702854
v 10.692417 -1.483964 -6.702854
v 10.686207 -1.524672 -6.702854
v 10.679700 -1.565326 -6.702854
v 10.672883 -1.605921 -6.702854
v 10.665740 -1.646454 -6.702854
v 10.658256 -1.686920 -6.702854
v 10.728511 -1.447869 -6.653653
v 10.722552 -1.488814 -6.653653
v 10.716314 -1.529708 -6.653653
v 10.709779 -1.570547 -6.653653
v 10.702930 -1.611326 -6.653653
v 10.695755 -1.652043 -6.653653
v 10.688237 -1.692693 -6.653653
v 10.758389 -1.452490 -6.604164
v 10.752404 -1.493618 -6.604164
v 10.746137 -1.534695 -6.604164
v 10.739573 -1.575717 -6.604164
v 10.732694 -1.616679 -6.604164
v 10.725487 -1.657579 -6.604164
v 10.717935 -1.698412 -6.604164
v 10.787963 -1.457064 -6.554372
v 10.781953 -1.498374 -6.554372
v 10.775657 -1.539632 -6.554372
v 10.769063 -1.580835 -6.554372
v 10.762156 -1.621979 -6.554372
v 10.754916 -1.663059 -6.554372
v 10.747331 -1.704072 -6.554372
v 10.817217 -1.461589 -6.504261
v 10.811179 -1.503078 -6.504261
v 10.804857 -1.544516 -6.504261
v 10.798235 -1.585898 -6.504261
v 10.791297 -1.627221 -6.504261
v 10.784026 -1.668479 -6.504261
v 10.776407 -1.709670 -6.504261
v 10.846133 -1.466061 -6.453817
v 10.840072 -1.507728 -6.453817
v 10.833722 -1.549344 -6.453817
v 10.827071 -1.590903 -6.453817
v 10.820104 -1.632402 -6.453817
v 10.812801 -1.673837 -6.453817
v 10.805151 -1.715205 -6.453817
v 10.874699 -1.470479 -6.403026
v 10.868610 -1.512321 -6.403026
v 10.862234 -1.554112 -6.403026
v 10.855555 -1.595846 -6.403026
v 10.848557 -1.637520 -6.403026
v 10.841225 -1.679130 -6.403026
v 10.833542 -1.720672 -6.403026
v 10.637227 -1.433751 -6.800454
v 10.606304 -1.428969 -6.848884
v 10.575163 -1.424152 -6.897087
v 10.543816 -1.419304 -6.945077
v 10.512284 -1.414427 -6.992871
v 10.480582 -1.409524 -7.040483
v 10.448727 -1.404597 -7.087930
v 10.631351 -1.474135 -6.800454
v 10.600457 -1.469163 -6.848883
v 10.569342 -1.464155 -6.897087
v 10.538023 -1.459114 -6.945077
v 10.506519 -1.454044 -6.992871
v 10.474846 -1.448946 -7.040483
v 10.443021 -1.443824 -7.087930
v 10.625198 -1.514469 -6.800454
v 10.594332 -1.509307 -6.848884
v 10.563247 -1.504108 -6.897087
v 10.531959 -1.498875 -6.945077
v 10.500483 -1.493611 -6.992871
v 10.468840 -1.488319 -7.040483
v 10.437044 -1.483001 -7.087930
v 10.618752 -1.554749 -6.800454
v 10.587915 -1.549397 -6.848883
v 10.556861 -1.544007 -6.897087
v 10.525604 -1.538582 -6.945077
v 10.494161 -1.533125 -6.992871
v 10.462547 -1.527639 -7.040483
v 10.430783 -1.522126 -7.087930
v 10.611998 -1.594970 -6.800454
v 10.581194 -1.589429 -6.848884
v 10.550171 -1.583849 -6.897087
v 10.518946 -1.578232 -6.945077
v 10.487535 -1.572582 -6.992871
v 10.455955 -1.566902 -7.040483
v 10.424223 -1.561194 -7.087930
v 10.604921 -1.635129 -6.800454
v 10.574150 -1.629399 -6.848883
v 10.543160 -1.623629 -6.897087
v 10.511969 -1.617821 -6.945077
v 10.480592 -1.611979 -6.992871
v 10.449046 -1.606104 -7.040483
v 10.417348 -1.600202 -7.087930
v 10.597506 -1.675223 -6.800454
v 10.566770 -1.669304 -6.848884
v 10.535815 -1.663344 -6.897087
v 10.504659 -1.657345 -6.945077
v 10.473317 -1.651310 -6.992871
v 10.441808 -1.645243 -7.040483
v 10.410145 -1.639146 -7.087930
v 12.046515 -1.601607 -3.119751
v 12.053027 -1.552500 -3.119751
v 12.059258 -1.503346 -3.119750
v 12.065227 -1.454149 -3.119751
v 12.070952 -1.404914 -3.119750
v 12.076453 -1.355646 -3.119750
v 12.081746 -1.306349 -3.119750
v 12.086851 -1.257028 -3.119750
v 12.059240 -1.603496 -3.056928
v 12.071645 -1.605336 -2.993945
v 12.083708 -1.607126 -2.930795
v 12.095410 -1.608863 -2.867468
v 12.106734 -1.610543 -2.803956
v 12.117660 -1.612164 -2.740252
v 12.128166 -1.613723 -2.676347
v 12.039703 -1.650662 -3.119751
v 12.032576 -1.699661 -3.119750
v 12.025109 -1.748598 -3.119751
v 12.017289 -1.797469 -3.119750
v 12.009093 -1.846270 -3.119751
v 12.000507 -1.894995 -3.119750
v 11.991510 -1.943641 -3.119751
v 12.033487 -1.599674 -3.182421
v 12.020176 -1.597699 -3.244948
v 12.006602 -1.595685 -3.307338
v 11.992783 -1.593634 -3.369602
v 11.978739 -1.591550 -3.431746
v 11.964489 -1.589436 -3.493778
v 11.950052 -1.587293 -3.555707
v 12.039989 -1.550647 -3.182421
v 12.046210 -1.501574 -3.182421
v 12.052169 -1.452457 -3.182421
v 12.057885 -1.403302 -3.182421
v 12.063376 -1.354114 -3.182421
v 12.068661 -1.304897 -3.182420
v 12.073757 -1.255657 -3.182420
v 12.026668 -1.548754 -3.244948
v 12.032877 -1.499762 -3.244948
v 12.038826 -1.450727 -3.244948
v 12.044533 -1.401655 -3.244948
v 12.050015 -1.352549 -3.244947
v 12.055291 -1.303414 -3.244947
v 12.060379 -1.254256 -3.244947
v 12.013082 -1.546824 -3.307338
v 12.019281 -1.497915 -3.307338
v 12.025220 -1.448964 -3.307338
v 12.030917 -1.399975 -3.307338
v 12.036389 -1.350953 -3.307338
v 12.041656 -1.301902 -3.307338
v 12.046736 -1.252827 -3.307338
v 11.999252 -1.544858 -3.369602
v 12.005440 -1.496034 -3.369602
v 12.011368 -1.447168 -3.369602
v 12.017056 -1.398265 -3.369602
v 12.022518 -1.349328 -3.369601
v 12.027776 -1.300363 -3.369601
v 12.032846 -1.251373 -3.369601
v 11.985195 -1.542860 -3.431746
v 11.991373 -1.494123 -3.431746
v 11.997291 -1.445344 -3.431746
v 12.002968 -1.396527 -3.431746
v 12.008421 -1.347677 -3.431745
v 12.013668 -1.298798 -3.431745
v 12.018731 -1.249895 -3.431745
v 11.970934 -1.540833 -3.493778
v 11.977100 -1.492184 -3.493778
v 11.983008 -1.443492 -3.493778
v 11.988674 -1.394763 -3.493778
v 11.994117 -1.346001 -3.493778
v 11.999355 -1.297210 -3.493778
v 12.004409 -1.248396 -3.493778
v 11.956486 -1.538780 -3.555707
v 11.962641 -1.490219 -3.555707
v 11.968536 -1.441617 -3.555707
v 11.974193 -1.392977 -3.555707
v 11.979625 -1.344303 -3.555707
v 11.984855 -1.295602 -3.555707
v 11.989899 -1.246876 -3.555707
v 12.065763 -1.554311 -3.056928
v 12.078177 -1.556075 -2.993945
v 12.090251 -1.557791 -2.930795
v 12.101963 -1.559455 -2.867468
v 12.113296 -1.561066 -2.803956
v 12.124229 -1.562620 -2.740252
v 12.134745 -1.564114 -2.676347
v 12.072004 -1.505078 -3.056928
v 12.084428 -1.506766 -2.993945
v 12.096512 -1.508408 -2.930794
v 12.108233 -1.510000 -2.867467
v 12.119574 -1.511541 -2.803956
v 12.130516 -1.513028 -2.740252
v 12.141040 -1.514458 -2.676347
v 12.077983 -1.455803 -3.056928
v 12.090416 -1.457414 -2.993945
v 12.102508 -1.458982 -2.930794
v 12.114239 -1.460502 -2.867467
v 12.125588 -1.461973 -2.803956
v 12.136539 -1.463392 -2.740252
v 12.147069 -1.464757 -2.676347
v 12.083717 -1.406489 -3.056928
v 12.096159 -1.408024 -2.993945
v 12.108259 -1.409517 -2.930794
v 12.119998 -1.410965 -2.867467
v 12.131357 -1.412367 -2.803956
v 12.142315 -1.413719 -2.740252
v 12.152854 -1.415019 -2.676347
v 12.089226 -1.357142 -3.056928
v 12.101677 -1.358601 -2.993945
v 12.113785 -1.360019 -2.930794
v 12.125532 -1.361395 -2.867467
v 12.136898 -1.362727 -2.803956
v 12.147864 -1.364011 -2.740252
v 12.158410 -1.365247 -2.676347
v 12.094527 -1.307767 -3.056928
v 12.106988 -1.309149 -2.993945
v 12.119103 -1.310493 -2.930794
v 12.130857 -1.311796 -2.867467
v 12.142231 -1.313058 -2.803956
v 12.153204 -1.314275 -2.740252
v 12.163757 -1.315445 -2.676347
v 12.099642 -1.258367 -3.056928
v 12.112108 -1.259672 -2.993945
v 12.124231 -1.260942 -2.930794
v 12.135994 -1.262173 -2.867467
v 12.147375 -1.263365 -2.803956
v 12.158355 -1.264514 -2.740252
v 12.168915 -1.265620 -2.676347
v 12.052419 -1.652629 -3.056928
v 12.045279 -1.701705 -3.056928
v 12.037800 -1.750720 -3.056928
v 12.029967 -1.799670 -3.056928
v 12.021759 -1.848548 -3.056928
v 12.013160 -1.897351 -3.056928
v 12.004148 -1.946074 -3.056928
v 12.064812 -1.654546 -2.993945
v 12.057660 -1.703698 -2.993946
v 12.050171 -1.752789 -2.993946
v 12.042325 -1.801814 -2.993946
v 12.034105 -1.850769 -2.993946
v 12.025491 -1.899647 -2.993946
v 12.016465 -1.948446 -2.993946
v 12.076864 -1.656410 -2.930795
v 12.069702 -1.705637 -2.930795
v 12.062201 -1.754801 -2.930795
v 12.054344 -1.803900 -2.930795
v 12.046111 -1.852928 -2.930795
v 12.037484 -1.901881 -2.930795
v 12.028445 -1.950753 -2.930795
v 12.088557 -1.658218 -2.867468
v 12.081384 -1.707517 -2.867468
v 12.073873 -1.756753 -2.867468
v 12.066004 -1.805924 -2.867468
v 12.057758 -1.855023 -2.867468
v 12.049120 -1.904047 -2.867468
v 12.040067 -1.952991 -2.867468
v 12.099872 -1.659968 -2.803957
v 12.092688 -1.709336 -2.803957
v 12.085166 -1.758642 -2.803957
v 12.077286 -1.807882 -2.803957
v 12.069029 -1.857051 -2.803957
v 12.060377 -1.906144 -2.803957
v 12.051312 -1.955156 -2.803957
v 12.110785 -1.661656 -2.740253
v 12.103594 -1.711091 -2.740253
v 12.096062 -1.760464 -2.740253
v 12.088171 -1.809771 -2.740253
v 12.079903 -1.859006 -2.740253
v 12.071239 -1.908166 -2.740253
v 12.062161 -1.957245 -2.740253
v 12.121284 -1.663280 -2.676348
v 12.114081 -1.712779 -2.676348
v 12.106539 -1.762217 -2.676348
v 12.098639 -1.811588 -2.676348
v 12.090360 -1.860887 -2.676348
v 12.081686 -1.910111 -2.676348
v 12.072596 -1.959254 -2.676348
v 12.026687 -1.648649 -3.182421
v 12.013388 -1.646592 -3.244947
v 11.999825 -1.644495 -3.307338
v 11.986017 -1.642359 -3.369602
v 11.971986 -1.640189 -3.431746
v 11.957747 -1.637987 -3.493778
v 11.943324 -1.635756 -3.555707
v 12.019569 -1.697568 -3.182421
v 12.006282 -1.695429 -3.244948
v 11.992732 -1.693248 -3.307338
v 11.978936 -1.691028 -3.369602
v 11.964917 -1.688771 -3.431746
v 11.950692 -1.686482 -3.493778
v 11.936280 -1.684162 -3.555707
v 12.012116 -1.746425 -3.182421
v 11.998840 -1.744205 -3.244948
v 11.985302 -1.741941 -3.307338
v 11.971520 -1.739636 -3.369602
v 11.957514 -1.737293 -3.431746
v 11.943302 -1.734916 -3.493778
v 11.928904 -1.732508 -3.555707
v 12.004309 -1.795216 -3.182421
v 11.991047 -1.792915 -3.244948
v 11.977521 -1.790567 -3.307338
v 11.963753 -1.788178 -3.369602
v 11.949759 -1.785749 -3.431746
v 11.935562 -1.783285 -3.493778
v 11.921179 -1.780789 -3.555707
v 11.996127 -1.843937 -3.182421
v 11.982879 -1.841554 -3.244948
v 11.969367 -1.839124 -3.307338
v 11.955613 -1.836650 -3.369602
v 11.941635 -1.834136 -3.431746
v 11.927452 -1.831585 -3.493778
v 11.913083 -1.829000 -3.555707
v 11.987555 -1.892583 -3.182421
v 11.974319 -1.890119 -3.244948
v 11.960824 -1.887606 -3.307339
v 11.947084 -1.885048 -3.369602
v 11.933122 -1.882448 -3.431746
v 11.918954 -1.879809 -3.493778
v 11.904600 -1.877137 -3.555707
v 11.978572 -1.941150 -3.182421
v 11.965353 -1.938604 -3.244948
v 11.951871 -1.936008 -3.307339
v 11.938148 -1.933366 -3.369602
v 11.924200 -1.930680 -3.431746
v 11.910048 -1.927956 -3.493778
v 11.895712 -1.925195 -3.555707
v 12.203940 -1.624970 1.152677
v 12.210580 -1.574895 1.152677
v 12.216934 -1.524772 1.152677
v 12.223021 -1.474605 1.152677
v 12.228860 -1.424399 1.152677
v 12.234467 -1.374159 1.152677
v 12.239864 -1.323890 1.152677
v 12.245071 -1.273597 1.152677
v 12.196994 -1.623940 1.221547
v 12.189725 -1.622861 1.290422
v 12.182111 -1.621731 1.359299
v 12.174134 -1.620548 1.428178
v 12.165779 -1.619308 1.497056
v 12.157022 -1.618009 1.565933
v 12.147848 -1.616647 1.634807
v 12.196995 -1.674992 1.152677
v 12.189725 -1.724957 1.152677
v 12.182112 -1.774859 1.152677
v 12.174136 -1.824694 1.152677
v 12.165780 -1.874456 1.152677
v 12.157024 -1.924143 1.152677
v 12.147849 -1.973747 1.152677
v 12.210580 -1.625956 1.083812
v 12.216935 -1.626898 1.014955
v 12.223021 -1.627802 0.946107
v 12.228860 -1.628668 0.877269
v 12.234468 -1.629500 0.808442
v 12.239865 -1.630301 0.739629
v 12.245071 -1.631073 0.670831
v 12.217226 -1.575840 1.083812
v 12.223585 -1.525675 1.083812
v 12.229677 -1.475468 1.083812
v 12.235520 -1.425221 1.083813
v 12.241133 -1.374940 1.083812
v 12.246535 -1.324630 1.083812
v 12.251745 -1.274295 1.083813
v 12.223586 -1.576743 1.014955
v 12.229950 -1.526540 1.014955
v 12.236046 -1.476293 1.014956
v 12.241893 -1.426007 1.014956
v 12.247511 -1.375687 1.014956
v 12.252917 -1.325338 1.014956
v 12.258131 -1.274964 1.014956
v 12.229677 -1.577609 0.946107
v 12.236046 -1.527368 0.946107
v 12.242147 -1.477084 0.946107
v 12.247999 -1.426760 0.946107
v 12.253621 -1.376403 0.946107
v 12.259031 -1.326016 0.946107
v 12.264250 -1.275604 0.946107
v 12.235519 -1.578439 0.877269
v 12.241893 -1.528163 0.877269
v 12.247999 -1.477842 0.877269
v 12.253855 -1.427483 0.877269
v 12.259480 -1.377089 0.877269
v 12.264894 -1.326666 0.877269
v 12.270116 -1.276218 0.877269
v 12.241133 -1.579237 0.808442
v 12.247511 -1.528926 0.808443
v 12.253620 -1.478571 0.808443
v 12.259480 -1.428177 0.808443
v 12.265110 -1.377748 0.808443
v 12.270527 -1.327291 0.808443
v 12.275752 -1.276809 0.808443
v 12.246534 -1.580005 0.739629
v 12.252917 -1.529660 0.739629
v 12.259031 -1.479272 0.739630
v 12.264894 -1.428844 0.739629
v 12.270528 -1.378383 0.739630
v 12.275948 -1.327892 0.739630
v 12.281177 -1.277376 0.739630
v 12.251745 -1.580745 0.670831
v 12.258131 -1.530369 0.670831
v 12.264250 -1.479948 0.670831
v 12.270116 -1.429489 0.670831
v 12.275753 -1.378995 0.670831
v 12.281178 -1.328472 0.670831
v 12.286409 -1.277924 0.670831
v 12.203629 -1.573907 1.221547
v 12.196354 -1.572873 1.290422
v 12.188733 -1.571790 1.359299
v 12.180752 -1.570656 1.428178
v 12.172388 -1.569468 1.497056
v 12.163626 -1.568222 1.565934
v 12.154444 -1.566918 1.634807
v 12.209976 -1.523827 1.221547
v 12.202696 -1.522837 1.290422
v 12.195070 -1.521801 1.359299
v 12.187083 -1.520716 1.428178
v 12.178714 -1.519579 1.497056
v 12.169943 -1.518388 1.565934
v 12.160754 -1.517139 1.634807
v 12.216059 -1.473703 1.221547
v 12.208771 -1.472758 1.290422
v 12.201140 -1.471769 1.359299
v 12.193148 -1.470733 1.428178
v 12.184772 -1.469648 1.497056
v 12.175996 -1.468510 1.565934
v 12.166799 -1.467318 1.634807
v 12.221891 -1.423540 1.221547
v 12.214599 -1.422640 1.290422
v 12.206963 -1.421698 1.359299
v 12.198965 -1.420711 1.428178
v 12.190583 -1.419677 1.497056
v 12.181801 -1.418594 1.565934
v 12.172598 -1.417458 1.634807
v 12.227495 -1.373343 1.221547
v 12.220199 -1.372488 1.290422
v 12.212557 -1.371593 1.359299
v 12.204553 -1.370655 1.428178
v 12.196166 -1.369673 1.497056
v 12.187377 -1.368643 1.565934
v 12.178167 -1.367565 1.634807
v 12.232889 -1.323117 1.221547
v 12.225588 -1.322307 1.290422
v 12.217940 -1.321459 1.359299
v 12.209929 -1.320570 1.428178
v 12.201538 -1.319639 1.497056
v 12.192744 -1.318664 1.565934
v 12.183528 -1.317642 1.634807
v 12.238091 -1.272866 1.221547
v 12.230783 -1.272101 1.290422
v 12.223132 -1.271300 1.359299
v 12.215117 -1.270461 1.428178
v 12.206719 -1.269581 1.497057
v 12.197920 -1.268660 1.565934
v 12.188699 -1.267695 1.634807
v 12.190054 -1.673919 1.221547
v 12.182791 -1.723841 1.221547
v 12.175184 -1.773700 1.221547
v 12.167216 -1.823493 1.221547
v 12.158866 -1.873213 1.221547
v 12.150119 -1.922857 1.221547
v 12.140951 -1.972419 1.221547
v 12.182790 -1.672796 1.290422
v 12.175533 -1.722673 1.290422
v 12.167933 -1.772488 1.290422
v 12.159972 -1.822235 1.290422
v 12.151630 -1.871911 1.290421
v 12.142890 -1.921511 1.290422
v 12.133731 -1.971029 1.290422
v 12.175183 -1.671619 1.359299
v 12.167933 -1.721450 1.359299
v 12.160340 -1.771218 1.359299
v 12.152387 -1.820919 1.359299
v 12.144053 -1.870548 1.359299
v 12.135320 -1.920101 1.359299
v 12.126170 -1.969573 1.359299
v 12.167214 -1.670387 1.428178
v 12.159971 -1.720168 1.428178
v 12.152387 -1.769888 1.428178
v 12.144441 -1.819540 1.428178
v 12.136115 -1.869120 1.428178
v 12.127391 -1.918625 1.428178
v 12.118250 -1.968048 1.428178
v 12.158866 -1.669096 1.497056
v 12.151629 -1.718826 1.497056
v 12.144053 -1.768494 1.497056
v 12.136115 -1.818095 1.497056
v 12.127797 -1.867625 1.497056
v 12.119081 -1.917078 1.497056
v 12.109952 -1.966450 1.497056
v 12.150117 -1.667742 1.565934
v 12.142888 -1.717419 1.565934
v 12.135320 -1.767033 1.565933
v 12.127390 -1.816581 1.565933
v 12.119081 -1.866057 1.565933
v 12.110377 -1.915457 1.565933
v 12.101255 -1.964776 1.565933
v 12.140949 -1.666325 1.634807
v 12.133729 -1.715945 1.634807
v 12.126168 -1.765503 1.634807
v 12.118248 -1.814995 1.634807
v 12.109952 -1.864415 1.634807
v 12.101255 -1.913759 1.634807
v 12.092143 -1.963022 1.634807
v 12.203629 -1.676018 1.083812
v 12.209978 -1.677000 1.014955
v 12.216059 -1.677941 0.946107
v 12.221891 -1.678843 0.877269
v 12.227495 -1.679710 0.808442
v 12.232889 -1.680544 0.739629
v 12.238091 -1.681348 0.670831
v 12.196354 -1.726024 1.083812
v 12.202697 -1.727044 1.014955
v 12.208772 -1.728022 0.946107
v 12.214599 -1.728960 0.877269
v 12.220199 -1.729861 0.808442
v 12.225587 -1.730729 0.739629
v 12.230784 -1.731565 0.670831
v 12.188735 -1.775966 1.083812
v 12.195072 -1.777026 1.014955
v 12.201141 -1.778041 0.946107
v 12.206964 -1.779015 0.877269
v 12.212557 -1.779951 0.808442
v 12.217941 -1.780851 0.739629
v 12.223134 -1.781719 0.670831
v 12.180753 -1.825842 1.083812
v 12.187083 -1.826940 1.014955
v 12.193149 -1.827993 0.946107
v 12.198965 -1.829002 0.877269
v 12.204552 -1.829972 0.808442
v 12.209931 -1.830905 0.739629
v 12.215117 -1.831806 0.670831
v 12.172390 -1.875645 1.083812
v 12.178715 -1.876783 1.014955
v 12.184772 -1.877872 0.946107
v 12.190583 -1.878918 0.877269
v 12.196165 -1.879922 0.808442
v 12.201537 -1.880888 0.739629
v 12.206719 -1.881820 0.670831
v 12.163627 -1.925372 1.083812
v 12.169945 -1.926548 1.014955
v 12.175996 -1.927675 0.946107
v 12.181800 -1.928756 0.877269
v 12.187376 -1.929794 0.808442
v 12.192743 -1.930793 0.739629
v 12.197919 -1.931757 0.670831
v 12.154445 -1.975017 1.083812
v 12.160755 -1.976232 1.014955
v 12.166800 -1.977396 0.946107
v 12.172598 -1.978513 0.877268
v 12.178167 -1.979585 0.808442
v 12.183528 -1.980617 0.739629
v 12.188698 -1.981612 0.670831
v 10.355132 -2.668836 -6.751783
v 10.368353 -2.630006 -6.751783
v 10.381354 -2.591093 -6.751783
v 10.394149 -2.552103 -6.751783
v 10.406753 -2.513043 -6.751783
v 10.419179 -2.473919 -6.751783
v 10.431441 -2.434738 -6.751783
v 10.443554 -2.395508 -6.751783
v 10.384124 -2.679211 -6.702855
v 10.412860 -2.689495 -6.653654
v 10.441322 -2.699680 -6.604164
v 10.469497 -2.709762 -6.554372
v 10.497365 -2.719736 -6.504261
v 10.524913 -2.729594 -6.453819
v 10.552124 -2.739332 -6.403027
v 10.341676 -2.707575 -6.751783
v 10.327970 -2.746216 -6.751784
v 10.314001 -2.784753 -6.751785
v 10.299755 -2.823180 -6.751785
v 10.285215 -2.861489 -6.751785
v 10.270371 -2.899673 -6.751785
v 10.255205 -2.937726 -6.751785
v 10.325898 -2.658374 -6.800455
v 10.296440 -2.647832 -6.848884
v 10.266771 -2.637215 -6.897087
v 10.236910 -2.626529 -6.945078
v 10.206869 -2.615779 -6.992872
v 10.176668 -2.604971 -7.040483
v 10.146323 -2.594111 -7.087930
v 10.339058 -2.619725 -6.800455
v 10.351998 -2.580993 -6.800455
v 10.364734 -2.542184 -6.800455
v 10.377279 -2.503305 -6.800455
v 10.389647 -2.464363 -6.800455
v 10.401852 -2.425364 -6.800455
v 10.413910 -2.386316 -6.800455
v 10.309538 -2.609365 -6.848884
v 10.322417 -2.570815 -6.848884
v 10.335093 -2.532188 -6.848884
v 10.347577 -2.493492 -6.848884
v 10.359887 -2.454733 -6.848884
v 10.372035 -2.415918 -6.848884
v 10.384037 -2.377053 -6.848884
v 10.279807 -2.598931 -6.897087
v 10.292626 -2.560564 -6.897087
v 10.305240 -2.522121 -6.897087
v 10.317667 -2.483609 -6.897087
v 10.329917 -2.445035 -6.897087
v 10.342009 -2.406404 -6.897087
v 10.353951 -2.367724 -6.897087
v 10.249882 -2.588429 -6.945078
v 10.262639 -2.550247 -6.945078
v 10.275193 -2.511989 -6.945078
v 10.287560 -2.473662 -6.945078
v 10.299752 -2.435273 -6.945078
v 10.311785 -2.396829 -6.945078
v 10.323670 -2.358335 -6.945078
v 10.219779 -2.577864 -6.992872
v 10.232474 -2.539868 -6.992872
v 10.244967 -2.501796 -6.992872
v 10.257275 -2.463656 -6.992872
v 10.269407 -2.425454 -6.992872
v 10.281381 -2.387197 -6.992872
v 10.293209 -2.348890 -6.992872
v 10.189516 -2.567243 -7.040484
v 10.202147 -2.529434 -7.040485
v 10.214580 -2.491549 -7.040484
v 10.226826 -2.453596 -7.040485
v 10.238898 -2.415582 -7.040484
v 10.250814 -2.377512 -7.040485
v 10.262585 -2.339394 -7.040484
v 10.159105 -2.556571 -7.087930
v 10.171676 -2.518949 -7.087930
v 10.184045 -2.481252 -7.087931
v 10.196230 -2.443488 -7.087931
v 10.208243 -2.405662 -7.087931
v 10.220099 -2.367781 -7.087931
v 10.231812 -2.329852 -7.087930
v 10.397407 -2.640203 -6.702855
v 10.426203 -2.650309 -6.653654
v 10.454724 -2.660319 -6.604164
v 10.482958 -2.670228 -6.554372
v 10.510885 -2.680029 -6.504261
v 10.538491 -2.689717 -6.453818
v 10.565760 -2.699287 -6.403027
v 10.410467 -2.601111 -6.702855
v 10.439322 -2.611039 -6.653654
v 10.467904 -2.620873 -6.604164
v 10.496196 -2.630607 -6.554372
v 10.524179 -2.640236 -6.504262
v 10.551844 -2.649754 -6.453819
v 10.579168 -2.659156 -6.403027
v 10.423322 -2.561941 -6.702855
v 10.452235 -2.571691 -6.653654
v 10.480873 -2.581349 -6.604164
v 10.509223 -2.590909 -6.554372
v 10.537264 -2.600365 -6.504262
v 10.564983 -2.609712 -6.453818
v 10.592364 -2.618945 -6.403027
v 10.435983 -2.522701 -6.702855
v 10.464954 -2.532272 -6.653654
v 10.493650 -2.541754 -6.604164
v 10.522055 -2.551138 -6.554372
v 10.550153 -2.560421 -6.504262
v 10.577928 -2.569598 -6.453819
v 10.605363 -2.578662 -6.403027
v 10.448466 -2.483397 -6.702855
v 10.477495 -2.492790 -6.653654
v 10.506247 -2.502094 -6.604164
v 10.534707 -2.511303 -6.554373
v 10.562860 -2.520413 -6.504262
v 10.590689 -2.529418 -6.453818
v 10.618176 -2.538314 -6.403027
v 10.460786 -2.444035 -6.702855
v 10.489870 -2.453250 -6.653654
v 10.518678 -2.462376 -6.604164
v 10.547193 -2.471411 -6.554373
v 10.575400 -2.480347 -6.504262
v 10.603282 -2.489181 -6.453819
v 10.630822 -2.497907 -6.403027
v 10.472955 -2.404624 -6.702855
v 10.502094 -2.413659 -6.653654
v 10.530957 -2.422608 -6.604165
v 10.559526 -2.431467 -6.554373
v 10.587788 -2.440230 -6.504262
v 10.615723 -2.448892 -6.453818
v 10.643315 -2.457448 -6.403027
v 10.370606 -2.718128 -6.702855
v 10.356837 -2.756948 -6.702855
v 10.342805 -2.795663 -6.702855
v 10.328492 -2.834266 -6.702855
v 10.313887 -2.872752 -6.702855
v 10.298973 -2.911112 -6.702856
v 10.283737 -2.949341 -6.702856
v 10.399281 -2.728589 -6.653654
v 10.385448 -2.767584 -6.653654
v 10.371351 -2.806475 -6.653654
v 10.356976 -2.845254 -6.653653
v 10.342303 -2.883915 -6.653654
v 10.327321 -2.922449 -6.653653
v 10.312017 -2.960852 -6.653654
v 10.427682 -2.738950 -6.604164
v 10.413789 -2.778120 -6.604164
v 10.399628 -2.817185 -6.604164
v 10.385187 -2.856138 -6.604164
v 10.370448 -2.894971 -6.604165
v 10.355401 -2.933679 -6.604165
v 10.340029 -2.972254 -6.604165
v 10.455795 -2.749205 -6.554372
v 10.441840 -2.788549 -6.554372
v 10.427617 -2.827786 -6.554372
v 10.413112 -2.866911 -6.554372
v 10.398310 -2.905916 -6.554373
v 10.383196 -2.944794 -6.554373
v 10.367755 -2.983539 -6.554373
v 10.483603 -2.759350 -6.504261
v 10.469588 -2.798864 -6.504261
v 10.455305 -2.838273 -6.504261
v 10.440737 -2.877568 -6.504261
v 10.425870 -2.916742 -6.504262
v 10.410688 -2.955790 -6.504262
v 10.395180 -2.994703 -6.504262
v 10.511092 -2.769378 -6.453818
v 10.497018 -2.809062 -6.453817
v 10.482673 -2.848639 -6.453818
v 10.468042 -2.888102 -6.453817
v 10.453112 -2.927444 -6.453818
v 10.437866 -2.966659 -6.453819
v 10.422291 -3.005739 -6.453819
v 10.538247 -2.779283 -6.403027
v 10.524112 -2.819134 -6.403027
v 10.509706 -2.858878 -6.403026
v 10.495013 -2.898507 -6.403027
v 10.480020 -2.938015 -6.403027
v 10.464710 -2.977395 -6.403027
v 10.449070 -3.016639 -6.403027
v 10.312504 -2.696933 -6.800455
v 10.283109 -2.686210 -6.848884
v 10.253504 -2.675410 -6.897087
v 10.223706 -2.664540 -6.945078
v 10.193731 -2.653605 -6.992872
v 10.163594 -2.642612 -7.040484
v 10.133312 -2.631565 -7.087930
v 10.298862 -2.735395 -6.800455
v 10.269530 -2.724490 -6.848884
v 10.239991 -2.713509 -6.897087
v 10.210258 -2.702455 -6.945078
v 10.180349 -2.691336 -6.992872
v 10.150278 -2.680157 -7.040483
v 10.120062 -2.668924 -7.087930
v 10.284959 -2.773753 -6.800456
v 10.255693 -2.762669 -6.848885
v 10.226219 -2.751505 -6.897087
v 10.196552 -2.740269 -6.945078
v 10.166710 -2.728966 -6.992871
v 10.136706 -2.717602 -7.040484
v 10.106558 -2.706183 -7.087930
v 10.270779 -2.812001 -6.800456
v 10.241579 -2.800736 -6.848886
v 10.212173 -2.789392 -6.897087
v 10.182573 -2.777973 -6.945078
v 10.152799 -2.766487 -6.992871
v 10.122864 -2.754938 -7.040483
v 10.092785 -2.743334 -7.087930
v 10.256307 -2.850132 -6.800456
v 10.227176 -2.838688 -6.848885
v 10.197838 -2.827163 -6.897087
v 10.168308 -2.815562 -6.945077
v 10.138603 -2.803893 -6.992871
v 10.108739 -2.792161 -7.040484
v 10.078729 -2.780372 -7.087930
v 10.241531 -2.888139 -6.800456
v 10.212470 -2.876516 -6.848885
v 10.183202 -2.864811 -6.897087
v 10.153743 -2.853029 -6.945077
v 10.124107 -2.841178 -6.992871
v 10.094315 -2.829262 -7.040483
v 10.064377 -2.817289 -7.087930
v 10.226437 -2.926016 -6.800457
v 10.197446 -2.914215 -6.848886
v 10.168249 -2.902330 -6.897087
v 10.138862 -2.890368 -6.945077
v 10.109300 -2.878335 -6.992871
v 10.079578 -2.866236 -7.040484
v 10.049714 -2.854080 -7.087930
v 11.661965 -3.136502 -3.119752
v 11.677932 -3.089609 -3.119752
v 11.693633 -3.042615 -3.119752
v 11.709085 -2.995528 -3.119752
v 11.724305 -2.948356 -3.119752
v 11.739311 -2.901108 -3.119752
v 11.754120 -2.853790 -3.119752
v 11.768750 -2.806413 -3.119752
v 11.674078 -3.140837 -3.056930
v 11.685885 -3.145062 -2.993947
v 11.697367 -3.149171 -2.930796
v 11.708506 -3.153157 -2.867469
v 11.719283 -3.157015 -2.803958
v 11.729682 -3.160736 -2.740254
v 11.739681 -3.164314 -2.676349
v 11.645715 -3.183286 -3.119752
v 11.629163 -3.229952 -3.119752
v 11.612294 -3.276492 -3.119752
v 11.595089 -3.322898 -3.119752
v 11.577532 -3.369163 -3.119752
v 11.559603 -3.415277 -3.119752
v 11.541288 -3.461232 -3.119752
v 11.649566 -3.132065 -3.182422
v 11.636896 -3.127531 -3.244949
v 11.623974 -3.122907 -3.307340
v 11.610820 -3.118200 -3.369603
v 11.597452 -3.113416 -3.431747
v 11.583889 -3.108562 -3.493780
v 11.570147 -3.103644 -3.555709
v 11.665506 -3.085248 -3.182422
v 11.681182 -3.038331 -3.182422
v 11.696607 -2.991320 -3.182422
v 11.711802 -2.944225 -3.182422
v 11.726785 -2.897054 -3.182422
v 11.741570 -2.849814 -3.182422
v 11.756175 -2.802513 -3.182422
v 11.652810 -3.080792 -3.244949
v 11.668458 -3.033953 -3.244949
v 11.683859 -2.987021 -3.244949
v 11.699030 -2.940005 -3.244949
v 11.713985 -2.892912 -3.244949
v 11.728746 -2.845751 -3.244949
v 11.743326 -2.798530 -3.244949
v 11.639860 -3.076248 -3.307340
v 11.655483 -3.029489 -3.307340
v 11.670857 -2.982637 -3.307340
v 11.686002 -2.935701 -3.307340
v 11.700933 -2.888689 -3.307340
v 11.715668 -2.841608 -3.307340
v 11.730225 -2.794467 -3.307340
v 11.626679 -3.071622 -3.369603
v 11.642275 -3.024945 -3.369602
v 11.657623 -2.978174 -3.369603
v 11.672741 -2.931319 -3.369603
v 11.687645 -2.884389 -3.369603
v 11.702354 -2.837390 -3.369603
v 11.716886 -2.790331 -3.369603
v 11.613283 -3.066921 -3.431747
v 11.628851 -3.020326 -3.431746
v 11.644172 -2.973638 -3.431746
v 11.659263 -2.926867 -3.431746
v 11.674142 -2.880019 -3.431747
v 11.688825 -2.833103 -3.431747
v 11.703330 -2.786128 -3.431747
v 11.599690 -3.062151 -3.493779
v 11.615232 -3.015639 -3.493779
v 11.630524 -2.969036 -3.493779
v 11.645587 -2.922348 -3.493779
v 11.660439 -2.875585 -3.493779
v 11.675097 -2.828753 -3.493779
v 11.689576 -2.781863 -3.493779
v 11.585921 -3.057318 -3.555708
v 11.601431 -3.010891 -3.555708
v 11.616697 -2.964373 -3.555708
v 11.631733 -2.917771 -3.555708
v 11.646558 -2.871093 -3.555708
v 11.661189 -2.824347 -3.555708
v 11.675641 -2.777542 -3.555708
v 11.690071 -3.093869 -3.056930
v 11.701902 -3.098022 -2.993947
v 11.713408 -3.102060 -2.930796
v 11.724571 -3.105978 -2.867469
v 11.735371 -3.109768 -2.803958
v 11.745791 -3.113425 -2.740254
v 11.755813 -3.116942 -2.676349
v 11.705796 -3.046800 -3.056930
v 11.717652 -3.050880 -2.993947
v 11.729182 -3.054847 -2.930796
v 11.740369 -3.058696 -2.867469
v 11.751191 -3.062419 -2.803958
v 11.761633 -3.066012 -2.740254
v 11.771675 -3.069467 -2.676349
v 11.721273 -2.999638 -3.056929
v 11.733153 -3.003644 -2.993947
v 11.744706 -3.007540 -2.930796
v 11.755916 -3.011320 -2.867469
v 11.766760 -3.014977 -2.803957
v 11.777223 -3.018506 -2.740254
v 11.787285 -3.021899 -2.676349
v 11.736518 -2.952391 -3.056929
v 11.748423 -2.956324 -2.993947
v 11.759998 -2.960149 -2.930796
v 11.771229 -2.963860 -2.867469
v 11.782096 -2.967450 -2.803957
v 11.792579 -2.970913 -2.740254
v 11.802661 -2.974245 -2.676349
v 11.751549 -2.905067 -3.056929
v 11.763474 -2.908926 -2.993947
v 11.775074 -2.912680 -2.930796
v 11.786327 -2.916322 -2.867469
v 11.797215 -2.919845 -2.803957
v 11.807718 -2.923244 -2.740254
v 11.817821 -2.926513 -2.676349
v 11.766380 -2.857675 -3.056929
v 11.778331 -2.861460 -2.993947
v 11.789952 -2.865142 -2.930796
v 11.801227 -2.868715 -2.867469
v 11.812135 -2.872171 -2.803957
v 11.822659 -2.875505 -2.740254
v 11.832781 -2.878711 -2.676349
v 11.781034 -2.810221 -3.056929
v 11.793005 -2.813934 -2.993947
v 11.804649 -2.817544 -2.930796
v 11.815946 -2.821047 -2.867469
v 11.826875 -2.824435 -2.803957
v 11.837419 -2.827705 -2.740254
v 11.847560 -2.830849 -2.676349
v 11.657802 -3.187695 -3.056929
v 11.641224 -3.234435 -3.056929
v 11.624327 -3.281050 -3.056929
v 11.607094 -3.327530 -3.056930
v 11.589509 -3.373868 -3.056930
v 11.571552 -3.420056 -3.056930
v 11.553209 -3.466084 -3.056930
v 11.669582 -3.191993 -2.993947
v 11.652979 -3.238806 -2.993947
v 11.636056 -3.285492 -2.993947
v 11.618797 -3.332045 -2.993947
v 11.601184 -3.378454 -2.993947
v 11.583200 -3.424714 -2.993947
v 11.564828 -3.470814 -2.993947
v 11.681040 -3.196172 -2.930796
v 11.664411 -3.243056 -2.930796
v 11.647463 -3.289813 -2.930796
v 11.630178 -3.336435 -2.930796
v 11.612538 -3.382915 -2.930796
v 11.594527 -3.429244 -2.930796
v 11.576128 -3.475414 -2.930796
v 11.692155 -3.200227 -2.867469
v 11.675501 -3.247179 -2.867469
v 11.658529 -3.294004 -2.867469
v 11.641220 -3.340695 -2.867469
v 11.623554 -3.387243 -2.867469
v 11.605517 -3.433639 -2.867469
v 11.587090 -3.479876 -2.867469
v 11.702910 -3.204151 -2.803958
v 11.686233 -3.251168 -2.803958
v 11.669236 -3.298059 -2.803958
v 11.651903 -3.344816 -2.803958
v 11.634212 -3.391429 -2.803958
v 11.616150 -3.437891 -2.803958
v 11.597696 -3.484193 -2.803958
v 11.713286 -3.207936 -2.740254
v 11.696587 -3.255017 -2.740254
v 11.679567 -3.301972 -2.740254
v 11.662210 -3.348792 -2.740254
v 11.644495 -3.395469 -2.740254
v 11.626408 -3.441993 -2.740254
v 11.607930 -3.488359 -2.740254
v 11.723266 -3.211576 -2.676349
v 11.706544 -3.258719 -2.676349
v 11.689503 -3.305735 -2.676349
v 11.672121 -3.352616 -2.676350
v 11.654384 -3.399354 -2.676349
v 11.636273 -3.445939 -2.676349
v 11.617771 -3.492365 -2.676349
v 11.633342 -3.178772 -3.182422
v 11.620699 -3.174160 -3.244949
v 11.607805 -3.169456 -3.307340
v 11.594680 -3.164669 -3.369603
v 11.581340 -3.159802 -3.431747
v 11.567804 -3.154865 -3.493780
v 11.554092 -3.149863 -3.555709
v 11.616817 -3.225362 -3.182422
v 11.604201 -3.220672 -3.244949
v 11.591336 -3.215889 -3.307340
v 11.578239 -3.211020 -3.369603
v 11.564928 -3.206072 -3.431747
v 11.551423 -3.201051 -3.493780
v 11.537741 -3.195965 -3.555709
v 11.599975 -3.271826 -3.182422
v 11.587388 -3.267059 -3.244949
v 11.574552 -3.262197 -3.307340
v 11.561484 -3.257247 -3.369603
v 11.548203 -3.252218 -3.431747
v 11.534728 -3.247113 -3.493780
v 11.521076 -3.241943 -3.555709
v 11.582798 -3.318156 -3.182423
v 11.570240 -3.313312 -3.244949
v 11.557432 -3.308371 -3.307340
v 11.544395 -3.303342 -3.369603
v 11.531145 -3.298230 -3.431747
v 11.517699 -3.293043 -3.493779
v 11.504079 -3.287789 -3.555708
v 11.565269 -3.364345 -3.182423
v 11.552739 -3.359424 -3.244949
v 11.539963 -3.354404 -3.307340
v 11.526956 -3.349294 -3.369604
v 11.513737 -3.344101 -3.431747
v 11.500323 -3.338832 -3.493780
v 11.486734 -3.333494 -3.555708
v 11.547371 -3.410384 -3.182423
v 11.534871 -3.405385 -3.244949
v 11.522124 -3.400288 -3.307340
v 11.509149 -3.395098 -3.369604
v 11.495962 -3.389824 -3.431747
v 11.482580 -3.384473 -3.493779
v 11.469024 -3.379051 -3.555708
v 11.529086 -3.456265 -3.182423
v 11.516617 -3.451190 -3.244949
v 11.503901 -3.446014 -3.307340
v 11.490957 -3.440745 -3.369603
v 11.477802 -3.435390 -3.431747
v 11.464454 -3.429956 -3.493779
v 11.450931 -3.424452 -3.555708
v 11.811808 -3.190128 1.152676
v 11.828091 -3.142310 1.152676
v 11.844100 -3.094389 1.152676
v 11.859857 -3.046374 1.152676
v 11.875377 -2.998272 1.152676
v 11.890680 -2.950092 1.152676
v 11.905780 -2.901842 1.152676
v 11.920698 -2.853530 1.152676
v 11.805197 -3.187762 1.221546
v 11.798277 -3.185286 1.290420
v 11.791031 -3.182693 1.359298
v 11.783440 -3.179976 1.428177
v 11.775486 -3.177130 1.497055
v 11.767151 -3.174147 1.565932
v 11.758419 -3.171022 1.634806
v 11.795237 -3.237834 1.152676
v 11.778359 -3.285419 1.152676
v 11.761158 -3.332877 1.152676
v 11.743612 -3.380199 1.152675
v 11.725709 -3.427375 1.152675
v 11.707428 -3.474398 1.152676
v 11.688751 -3.521260 1.152675
v 11.818130 -3.192390 1.083811
v 11.824178 -3.194554 1.014954
v 11.829971 -3.196627 0.946106
v 11.835528 -3.198616 0.877268
v 11.840865 -3.200526 0.808441
v 11.846004 -3.202365 0.739628
v 11.850958 -3.204138 0.670830
v 11.834424 -3.144533 1.083811
v 11.850448 -3.096573 1.083811
v 11.866217 -3.048519 1.083811
v 11.881749 -3.000377 1.083811
v 11.897063 -2.952158 1.083811
v 11.912176 -2.903868 1.083811
v 11.927107 -2.855517 1.083811
v 11.840486 -3.146660 1.014954
v 11.856520 -3.098663 1.014954
v 11.872302 -3.050571 1.014954
v 11.887847 -3.002392 1.014954
v 11.903172 -2.954135 1.014954
v 11.918298 -2.905807 1.014954
v 11.933240 -2.857419 1.014954
v 11.846291 -3.148698 0.946106
v 11.862337 -3.100665 0.946106
v 11.878131 -3.052537 0.946106
v 11.893688 -3.004322 0.946106
v 11.909025 -2.956028 0.946106
v 11.924162 -2.907665 0.946106
v 11.939115 -2.859240 0.946106
v 11.851859 -3.150652 0.877268
v 11.867917 -3.102585 0.877268
v 11.883722 -3.054422 0.877268
v 11.899290 -3.006173 0.877268
v 11.914639 -2.957845 0.877268
v 11.929786 -2.909447 0.877268
v 11.944750 -2.860987 0.877268
v 11.857207 -3.152529 0.808441
v 11.873278 -3.104429 0.808441
v 11.889094 -3.056234 0.808441
v 11.904672 -3.007951 0.808441
v 11.920032 -2.959590 0.808441
v 11.935189 -2.911159 0.808441
v 11.950164 -2.862666 0.808441
v 11.862356 -3.154336 0.739628
v 11.878438 -3.106205 0.739628
v 11.894263 -3.057977 0.739628
v 11.909853 -3.009663 0.739628
v 11.925221 -2.961270 0.739628
v 11.940390 -2.912806 0.739628
v 11.955374 -2.864281 0.739628
v 11.867323 -3.156079 0.670830
v 11.883413 -3.107916 0.670830
v 11.899250 -3.059658 0.670830
v 11.914849 -3.011313 0.670830
v 11.930228 -2.962889 0.670830
v 11.945406 -2.914395 0.670830
v 11.960399 -2.865839 0.670830
v 11.821465 -3.139985 1.221546
v 11.814530 -3.137552 1.290420
v 11.807269 -3.135003 1.359298
v 11.799663 -3.132334 1.428176
v 11.791691 -3.129536 1.497055
v 11.783340 -3.126606 1.565932
v 11.774590 -3.123534 1.634806
v 11.837461 -3.092105 1.221546
v 11.830513 -3.089715 1.290420
v 11.823237 -3.087211 1.359298
v 11.815615 -3.084588 1.428177
v 11.807628 -3.081840 1.497055
v 11.799258 -3.078961 1.565932
v 11.790489 -3.075943 1.634806
v 11.853205 -3.044131 1.221546
v 11.846243 -3.041783 1.290420
v 11.838951 -3.039324 1.359298
v 11.831314 -3.036748 1.428177
v 11.823310 -3.034050 1.497055
v 11.814924 -3.031222 1.565932
v 11.806137 -3.028259 1.634806
v 11.868712 -2.996070 1.221546
v 11.861737 -2.993765 1.290421
v 11.854431 -2.991351 1.359298
v 11.846778 -2.988823 1.428177
v 11.838758 -2.986173 1.497055
v 11.830356 -2.983397 1.565932
v 11.821551 -2.980488 1.634806
v 11.884002 -2.947931 1.221546
v 11.877012 -2.945669 1.290421
v 11.869693 -2.943300 1.359298
v 11.862023 -2.940819 1.428177
v 11.853989 -2.938219 1.497055
v 11.845570 -2.935495 1.565932
v 11.836748 -2.932640 1.634806
v 11.899090 -2.899722 1.221546
v 11.892087 -2.897503 1.290421
v 11.884753 -2.895179 1.359298
v 11.877069 -2.892745 1.428177
v 11.869020 -2.890195 1.497055
v 11.860583 -2.887523 1.565933
v 11.851745 -2.884722 1.634806
v 11.913994 -2.851451 1.221546
v 11.906979 -2.849275 1.290421
v 11.899631 -2.846997 1.359298
v 11.891932 -2.844610 1.428177
v 11.883867 -2.842109 1.497055
v 11.875416 -2.839489 1.565932
v 11.866560 -2.836743 1.634806
v 11.788640 -3.235427 1.221546
v 11.771776 -3.282973 1.221546
v 11.754588 -3.330390 1.221546
v 11.737059 -3.377671 1.221546
v 11.719171 -3.424807 1.221546
v 11.700906 -3.471790 1.221546
v 11.682246 -3.518612 1.221546
v 11.781734 -3.232908 1.290420
v 11.764886 -3.280411 1.290420
v 11.747713 -3.327786 1.290420
v 11.730200 -3.375025 1.290420
v 11.712327 -3.422119 1.290420
v 11.694079 -3.469060 1.290420
v 11.675436 -3.515840 1.290420
v 11.774504 -3.230271 1.359298
v 11.757670 -3.277729 1.359298
v 11.740515 -3.325059 1.359298
v 11.723018 -3.372254 1.359298
v 11.705162 -3.419304 1.359298
v 11.686930 -3.466201 1.359298
v 11.668304 -3.512937 1.359298
v 11.766929 -3.227507 1.428177
v 11.750113 -3.274919 1.428176
v 11.732973 -3.322203 1.428176
v 11.715494 -3.369351 1.428176
v 11.697656 -3.416355 1.428176
v 11.679441 -3.463206 1.428176
v 11.660833 -3.509896 1.428176
v 11.758992 -3.224612 1.497055
v 11.742194 -3.271975 1.497055
v 11.725072 -3.319210 1.497055
v 11.707610 -3.366310 1.497055
v 11.689790 -3.413265 1.497055
v 11.671595 -3.460068 1.497055
v 11.653006 -3.506710 1.497055
v 11.750677 -3.221578 1.565932
v 11.733896 -3.268890 1.565932
v 11.716792 -3.316074 1.565932
v 11.699349 -3.363123 1.565932
v 11.681548 -3.410028 1.565932
v 11.663372 -3.456780 1.565932
v 11.644803 -3.503372 1.565932
v 11.741961 -3.218399 1.634806
v 11.725200 -3.265657 1.634806
v 11.708116 -3.312788 1.634806
v 11.690693 -3.359784 1.634806
v 11.672912 -3.406635 1.634806
v 11.654756 -3.453334 1.634806
v 11.636209 -3.499873 1.634806
v 11.801545 -3.240134 1.083811
v 11.807581 -3.242336 1.014954
v 11.813361 -3.244445 0.946106
v 11.818907 -3.246468 0.877268
v 11.824233 -3.248411 0.808441
v 11.829359 -3.250281 0.739628
v 11.834304 -3.252085 0.670830
v 11.784654 -3.287759 1.083811
v 11.790675 -3.289998 1.014954
v 11.796444 -3.292142 0.946105
v 11.801977 -3.294199 0.877267
v 11.807292 -3.296176 0.808441
v 11.812407 -3.298077 0.739628
v 11.817341 -3.299912 0.670830
v 11.767437 -3.335256 1.083811
v 11.773445 -3.337532 1.014954
v 11.779201 -3.339712 0.946105
v 11.784722 -3.341803 0.877267
v 11.790026 -3.343812 0.808441
v 11.795129 -3.345745 0.739628
v 11.800052 -3.347609 0.670829
v 11.749879 -3.382616 1.083811
v 11.755873 -3.384928 1.014954
v 11.761616 -3.387144 0.946105
v 11.767124 -3.389269 0.877267
v 11.772416 -3.391310 0.808441
v 11.777508 -3.393275 0.739628
v 11.782420 -3.395169 0.670829
v 11.731960 -3.429831 1.083811
v 11.737941 -3.432180 1.014954
v 11.743670 -3.434431 0.946105
v 11.749166 -3.436590 0.877267
v 11.754444 -3.438664 0.808441
v 11.759525 -3.440660 0.739628
v 11.764426 -3.442584 0.670829
v 11.713664 -3.476892 1.083811
v 11.719631 -3.479279 1.014954
v 11.725347 -3.481565 0.946105
v 11.730828 -3.483757 0.877267
v 11.736094 -3.485863 0.808441
v 11.741163 -3.487890 0.739628
v 11.746053 -3.489845 0.670829
v 11.694972 -3.523792 1.083811
v 11.700925 -3.526215 1.014954
v 11.706627 -3.528536 0.946105
v 11.712096 -3.530762 0.877267
v 11.717350 -3.532901 0.808441
v 11.722405 -3.534959 0.739628
v 11.727282 -3.536944 0.670829
v 10.781847 -2.821549 5.479880
v 10.795963 -2.780087 5.479880
v 10.809847 -2.738535 5.479880
v 10.823509 -2.696901 5.479880
v 10.836967 -2.655192 5.479880
v 10.850235 -2.613415 5.479880
v 10.863331 -2.571578 5.479880
v 10.876266 -2.529687 5.479880
v 10.757518 -2.812843 5.544560
v 10.732926 -2.804042 5.609057
v 10.708055 -2.795142 5.673358
v 10.682889 -2.786136 5.737451
v 10.657414 -2.777020 5.801321
v 10.631616 -2.767787 5.864956
v 10.605478 -2.758434 5.928345
v 10.767478 -2.862915 5.479880
v 10.752844 -2.904176 5.479880
v 10.737927 -2.945327 5.479880
v 10.722714 -2.986359 5.479880
v 10.707191 -3.027266 5.479879
v 10.691339 -3.068039 5.479879
v 10.675146 -3.108673 5.479879
v 10.805925 -2.830167 5.415030
v 10.829770 -2.838700 5.350021
v 10.853396 -2.847154 5.284868
v 10.876820 -2.855536 5.219582
v 10.900050 -2.863850 5.154177
v 10.923108 -2.872101 5.088665
v 10.946006 -2.880295 5.023060
v 10.820093 -2.788556 5.415029
v 10.834026 -2.746855 5.415029
v 10.847738 -2.705072 5.415030
v 10.861244 -2.663213 5.415030
v 10.874560 -2.621287 5.415030
v 10.887701 -2.579299 5.415029
v 10.900682 -2.537258 5.415029
v 10.843988 -2.796942 5.350021
v 10.857970 -2.755093 5.350021
v 10.871731 -2.713162 5.350021
v 10.885284 -2.671156 5.350020
v 10.898647 -2.629081 5.350021
v 10.911835 -2.586945 5.350021
v 10.924862 -2.544755 5.350021
v 10.867665 -2.805250 5.284868
v 10.881695 -2.763256 5.284867
v 10.895503 -2.721179 5.284867
v 10.909104 -2.679025 5.284867
v 10.922514 -2.636804 5.284868
v 10.935747 -2.594521 5.284868
v 10.948820 -2.552184 5.284868
v 10.891136 -2.813488 5.219582
v 10.905214 -2.771348 5.219582
v 10.919070 -2.729126 5.219582
v 10.932718 -2.686827 5.219582
v 10.946174 -2.644460 5.219582
v 10.959454 -2.602031 5.219582
v 10.972570 -2.559548 5.219582
v 10.914417 -2.821658 5.154177
v 10.928543 -2.779375 5.154177
v 10.942446 -2.737009 5.154177
v 10.956141 -2.694566 5.154177
v 10.969643 -2.652054 5.154177
v 10.982967 -2.609481 5.154177
v 10.996129 -2.566853 5.154177
v 10.937523 -2.829767 5.088665
v 10.951697 -2.787342 5.088665
v 10.965647 -2.744832 5.088665
v 10.979387 -2.702246 5.088665
v 10.992934 -2.659591 5.088665
v 11.006304 -2.616874 5.088666
v 11.019511 -2.574102 5.088666
v 10.960468 -2.837820 5.023060
v 10.974689 -2.795253 5.023060
v 10.988687 -2.752602 5.023061
v 11.002473 -2.709874 5.023060
v 11.016065 -2.667076 5.023060
v 11.029479 -2.624216 5.023060
v 11.042729 -2.581302 5.023061
v 10.771585 -2.771531 5.544560
v 10.746941 -2.762882 5.609057
v 10.722016 -2.754135 5.673358
v 10.696799 -2.745284 5.737450
v 10.671270 -2.736325 5.801320
v 10.645418 -2.727252 5.864956
v 10.619226 -2.718060 5.928345
v 10.785417 -2.730130 5.544560
v 10.760722 -2.721632 5.609057
v 10.735747 -2.713040 5.673358
v 10.710477 -2.704345 5.737451
v 10.684896 -2.695543 5.801320
v 10.658991 -2.686630 5.864956
v 10.632746 -2.677600 5.928345
v 10.799030 -2.688647 5.544560
v 10.774285 -2.680302 5.609057
v 10.749260 -2.671863 5.673358
v 10.723938 -2.663324 5.737450
v 10.698306 -2.654680 5.801320
v 10.672348 -2.645926 5.864956
v 10.646049 -2.637058 5.928345
v 10.812440 -2.647088 5.544560
v 10.787645 -2.638896 5.609057
v 10.762569 -2.630611 5.673358
v 10.737199 -2.622229 5.737451
v 10.711515 -2.613743 5.801320
v 10.685506 -2.605150 5.864956
v 10.659154 -2.596444 5.928345
v 10.825660 -2.605463 5.544560
v 10.800817 -2.597424 5.609057
v 10.775692 -2.589293 5.673358
v 10.750271 -2.581067 5.737450
v 10.724538 -2.572740 5.801320
v 10.698478 -2.564307 5.864956
v 10.672074 -2.555764 5.928345
v 10.838706 -2.563777 5.544560
v 10.813815 -2.555891 5.609057
v 10.788642 -2.547916 5.673358
v 10.763171 -2.539846 5.737451
v 10.737390 -2.531677 5.801320
v 10.711279 -2.523405 5.864956
v 10.684825 -2.515024 5.928345
v 10.851595 -2.522037 5.544561
v 10.826656 -2.514305 5.609057
v 10.801435 -2.506485 5.673358
v 10.775916 -2.498572 5.737450
v 10.750084 -2.490562 5.801320
v 10.723925 -2.482451 5.864956
v 10.697420 -2.474233 5.928345
v 10.743202 -2.854059 5.544560
v 10.728620 -2.895171 5.544560
v 10.713757 -2.936172 5.544560
v 10.698599 -2.977056 5.544560
v 10.683132 -3.017814 5.544559
v 10.667337 -3.058440 5.544559
v 10.651203 -3.098927 5.544559
v 10.718661 -2.845106 5.609057
v 10.704134 -2.886068 5.609057
v 10.689325 -2.926919 5.609056
v 10.674224 -2.967652 5.609056
v 10.658812 -3.008260 5.609056
v 10.643076 -3.048737 5.609056
v 10.627000 -3.089075 5.609056
v 10.693843 -2.836053 5.673358
v 10.679369 -2.876862 5.673358
v 10.664618 -2.917560 5.673357
v 10.649570 -2.958142 5.673357
v 10.634216 -2.998599 5.673357
v 10.618539 -3.038924 5.673357
v 10.602523 -3.079112 5.673357
v 10.668732 -2.826892 5.737450
v 10.654313 -2.867546 5.737450
v 10.639616 -2.908091 5.737449
v 10.624627 -2.948519 5.737449
v 10.609331 -2.988822 5.737449
v 10.593713 -3.028996 5.737449
v 10.577758 -3.069031 5.737449
v 10.643312 -2.817619 5.801321
v 10.628947 -2.858117 5.801321
v 10.614307 -2.898505 5.801320
v 10.599377 -2.938777 5.801320
v 10.584140 -2.978926 5.801320
v 10.568582 -3.018945 5.801320
v 10.552688 -3.058826 5.801320
v 10.617568 -2.808228 5.864956
v 10.603260 -2.848567 5.864956
v 10.588677 -2.888797 5.864956
v 10.573805 -2.928912 5.864955
v 10.558627 -2.968904 5.864956
v 10.543131 -3.008766 5.864955
v 10.527299 -3.048491 5.864956
v 10.591488 -2.798714 5.928345
v 10.577237 -2.838893 5.928345
v 10.562712 -2.878963 5.928345
v 10.547897 -2.918918 5.928344
v 10.532782 -2.958751 5.928344
v 10.517345 -2.998454 5.928345
v 10.501576 -3.038022 5.928345
v 10.791504 -2.871680 5.415030
v 10.815299 -2.880360 5.350021
v 10.838875 -2.888961 5.284868
v 10.862247 -2.897486 5.219582
v 10.885429 -2.905943 5.154176
v 10.908438 -2.914336 5.088665
v 10.931286 -2.922671 5.023060
v 10.776818 -2.913090 5.415029
v 10.800560 -2.921916 5.350020
v 10.824085 -2.930661 5.284867
v 10.847405 -2.939331 5.219582
v 10.870537 -2.947930 5.154177
v 10.893496 -2.956465 5.088665
v 10.916294 -2.964941 5.023060
v 10.761849 -2.954388 5.415029
v 10.785540 -2.963360 5.350020
v 10.809010 -2.972250 5.284867
v 10.832278 -2.981063 5.219582
v 10.855359 -2.989805 5.154177
v 10.878265 -2.998481 5.088665
v 10.901013 -3.007097 5.023060
v 10.746582 -2.995567 5.415029
v 10.770218 -3.004685 5.350020
v 10.793636 -3.013719 5.284867
v 10.816851 -3.022675 5.219582
v 10.839878 -3.031559 5.154177
v 10.862734 -3.040375 5.088665
v 10.885429 -3.049131 5.023060
v 10.731002 -3.036620 5.415029
v 10.754583 -3.045883 5.350020
v 10.777947 -3.055061 5.284867
v 10.801107 -3.064160 5.219581
v 10.824081 -3.073185 5.154177
v 10.846883 -3.082142 5.088665
v 10.869526 -3.091037 5.023060
v 10.715095 -3.077539 5.415029
v 10.738619 -3.086947 5.350020
v 10.761927 -3.096269 5.284867
v 10.785033 -3.105510 5.219582
v 10.807951 -3.114676 5.154177
v 10.830697 -3.123773 5.088665
v 10.853288 -3.132806 5.023060
v 10.698843 -3.118319 5.415029
v 10.722310 -3.127871 5.350020
v 10.745561 -3.137335 5.284866
v 10.768611 -3.146718 5.219581
v 10.791473 -3.156024 5.154177
v 10.814163 -3.165261 5.088665
v 10.836699 -3.174433 5.023060
v 8.728882 -2.086878 9.153072
v 8.738686 -2.058083 9.153073
v 8.748328 -2.029226 9.153073
v 8.757817 -2.000312 9.153073
v 8.767162 -1.971346 9.153073
v 8.776378 -1.942332 9.153073
v 8.785471 -1.913277 9.153073
v 8.794455 -1.884184 9.153073
v 8.690539 -2.073156 9.201962
v 8.652018 -2.059371 9.250474
v 8.613308 -2.045518 9.298585
v 8.574399 -2.031594 9.346271
v 8.535281 -2.017596 9.393506
v 8.495947 -2.003520 9.440268
v 8.456386 -1.989362 9.486531
v 8.718903 -2.115605 9.153072
v 8.708740 -2.144261 9.153072
v 8.698381 -2.172839 9.153072
v 8.687817 -2.201335 9.153072
v 8.677034 -2.229743 9.153072
v 8.666027 -2.258060 9.153072
v 8.654780 -2.286280 9.153072
v 8.767055 -2.100538 9.103829
v 8.805067 -2.114141 9.054258
v 8.842928 -2.127690 9.004383
v 8.880649 -2.141189 8.954227
v 8.918238 -2.154640 8.903813
v 8.955704 -2.168048 8.853168
v 8.993057 -2.181416 8.802315
v 8.776939 -2.071507 9.103829
v 8.786659 -2.042414 9.103830
v 8.796226 -2.013264 9.103830
v 8.805649 -1.984061 9.103830
v 8.814939 -1.954810 9.103830
v 8.824106 -1.925517 9.103830
v 8.833163 -1.896187 9.103831
v 8.815032 -2.084876 9.054259
v 8.824830 -2.055548 9.054259
v 8.834474 -2.026162 9.054260
v 8.843973 -1.996723 9.054259
v 8.853338 -1.967236 9.054260
v 8.862578 -1.937706 9.054259
v 8.871708 -1.908139 9.054260
v 8.852972 -2.098191 9.004383
v 8.862849 -2.068629 9.004383
v 8.872570 -2.039009 9.004384
v 8.882145 -2.009335 9.004384
v 8.891584 -1.979612 9.004384
v 8.900900 -1.949847 9.004384
v 8.910102 -1.920043 9.004384
v 8.890772 -2.111457 8.954226
v 8.900726 -2.081662 8.954226
v 8.910523 -2.051807 8.954227
v 8.920174 -2.021899 8.954227
v 8.929688 -1.991943 8.954227
v 8.939077 -1.961942 8.954227
v 8.948352 -1.931903 8.954226
v 8.928439 -2.124677 8.903813
v 8.938472 -2.094649 8.903813
v 8.948345 -2.064562 8.903813
v 8.958071 -2.034420 8.903813
v 8.967659 -2.004230 8.903813
v 8.977121 -1.973995 8.903813
v 8.986469 -1.943722 8.903813
v 8.965984 -2.137853 8.853168
v 8.976094 -2.107594 8.853168
v 8.986044 -2.077275 8.853168
v 8.995845 -2.046900 8.853168
v 9.005507 -2.016477 8.853168
v 9.015042 -1.986009 8.853168
v 9.024463 -1.955503 8.853168
v 9.003417 -2.150990 8.802315
v 9.013604 -2.120500 8.802315
v 9.023630 -2.089949 8.802315
v 9.033505 -2.059343 8.802316
v 9.043242 -2.028687 8.802316
v 9.052850 -1.997987 8.802316
v 9.062342 -1.967248 8.802316
v 8.700264 -2.044598 9.201962
v 8.661661 -2.031050 9.250474
v 8.622869 -2.017437 9.298585
v 8.583879 -2.003753 9.346271
v 8.544680 -1.989996 9.393506
v 8.505263 -1.976162 9.440268
v 8.465618 -1.962249 9.486531
v 8.709826 -2.015978 9.201962
v 8.671144 -2.002669 9.250475
v 8.632272 -1.989294 9.298585
v 8.593202 -1.975851 9.346271
v 8.553922 -1.962336 9.393506
v 8.514422 -1.948745 9.440268
v 8.474697 -1.935077 9.486532
v 8.719235 -1.987302 9.201962
v 8.680476 -1.974231 9.250475
v 8.641525 -1.961096 9.298586
v 8.602375 -1.947894 9.346271
v 8.563016 -1.934621 9.393506
v 8.523438 -1.921275 9.440269
v 8.483631 -1.907851 9.486532
v 8.728506 -1.958574 9.201962
v 8.689669 -1.945742 9.250475
v 8.650640 -1.932847 9.298586
v 8.611412 -1.919887 9.346272
v 8.571975 -1.906857 9.393507
v 8.532317 -1.893755 9.440269
v 8.492432 -1.880576 9.486532
v 8.737644 -1.929799 9.201962
v 8.698731 -1.917207 9.250475
v 8.659626 -1.904553 9.298586
v 8.620321 -1.891834 9.346272
v 8.580808 -1.879047 9.393507
v 8.541073 -1.866189 9.440269
v 8.501108 -1.853257 9.486532
v 8.746663 -1.900982 9.201962
v 8.707675 -1.888630 9.250475
v 8.668494 -1.876217 9.298586
v 8.629115 -1.863740 9.346271
v 8.589524 -1.851197 9.393507
v 8.549713 -1.838584 9.440269
v 8.509671 -1.825899 9.486532
v 8.755573 -1.872129 9.201962
v 8.716510 -1.860016 9.250475
v 8.677256 -1.847845 9.298586
v 8.637800 -1.835611 9.346272
v 8.598134 -1.823312 9.393507
v 8.558248 -1.810944 9.440269
v 8.518129 -1.798505 9.486532
v 8.680643 -2.101648 9.201962
v 8.670563 -2.130068 9.201962
v 8.660289 -2.158412 9.201962
v 8.649812 -2.186673 9.201962
v 8.639118 -2.214849 9.201962
v 8.628201 -2.242933 9.201962
v 8.617046 -2.270920 9.201962
v 8.642203 -2.087626 9.250474
v 8.632208 -2.115809 9.250474
v 8.622020 -2.143917 9.250474
v 8.611629 -2.171943 9.250474
v 8.601025 -2.199884 9.250474
v 8.590197 -2.227734 9.250474
v 8.579137 -2.255489 9.250473
v 8.603576 -2.073534 9.298585
v 8.593664 -2.101480 9.298585
v 8.583562 -2.129351 9.298585
v 8.573258 -2.157141 9.298585
v 8.562744 -2.184846 9.298585
v 8.552009 -2.212461 9.298585
v 8.541040 -2.239982 9.298584
v 8.564750 -2.059371 9.346272
v 8.554923 -2.087078 9.346270
v 8.544907 -2.114710 9.346271
v 8.534692 -2.142263 9.346270
v 8.524267 -2.169731 9.346271
v 8.513624 -2.197110 9.346270
v 8.502749 -2.224396 9.346270
v 8.525717 -2.045132 9.393507
v 8.515974 -2.072598 9.393506
v 8.506045 -2.099991 9.393507
v 8.495918 -2.127305 9.393506
v 8.485585 -2.154535 9.393507
v 8.475034 -2.181677 9.393505
v 8.464253 -2.208725 9.393505
v 8.486466 -2.030813 9.440269
v 8.476810 -2.058038 9.440268
v 8.466969 -2.085190 9.440268
v 8.456930 -2.112264 9.440267
v 8.446688 -2.139255 9.440268
v 8.436229 -2.166158 9.440267
v 8.425544 -2.192968 9.440268
v 8.446990 -2.016412 9.486531
v 8.437419 -2.043395 9.486531
v 8.427665 -2.070304 9.486530
v 8.417717 -2.097136 9.486530
v 8.407565 -2.123886 9.486530
v 8.397199 -2.150549 9.486530
v 8.386610 -2.177120 9.486530
v 8.756994 -2.129501 9.103829
v 8.794925 -2.143338 9.054259
v 8.832706 -2.157120 9.004383
v 8.870346 -2.170851 8.954226
v 8.907854 -2.184534 8.903813
v 8.945240 -2.198172 8.853168
v 8.982514 -2.211770 8.802315
v 8.746748 -2.158391 9.103829
v 8.784595 -2.172461 9.054258
v 8.822294 -2.186475 9.004381
v 8.859852 -2.200438 8.954226
v 8.897278 -2.214352 8.903813
v 8.934583 -2.228220 8.853168
v 8.971776 -2.242047 8.802315
v 8.736304 -2.187202 9.103829
v 8.774067 -2.201506 9.054258
v 8.811682 -2.215752 9.004381
v 8.849156 -2.229946 8.954226
v 8.886498 -2.244090 8.903813
v 8.923720 -2.258188 8.853168
v 8.960831 -2.272243 8.802315
v 8.725653 -2.215931 9.103829
v 8.763330 -2.230467 9.054258
v 8.800859 -2.244945 9.004381
v 8.838247 -2.259369 8.954226
v 8.875505 -2.273742 8.903813
v 8.912643 -2.288069 8.853168
v 8.949668 -2.302352 8.802315
v 8.714784 -2.244573 9.103829
v 8.752373 -2.259340 9.054258
v 8.789814 -2.274048 9.004381
v 8.827116 -2.288701 8.954226
v 8.864286 -2.303304 8.903813
v 8.901338 -2.317858 8.853168
v 8.938276 -2.332370 8.802316
v 8.703685 -2.273121 9.103829
v 8.741186 -2.288118 9.054258
v 8.778536 -2.303056 9.004381
v 8.815749 -2.317939 8.954226
v 8.852832 -2.332769 8.903813
v 8.889794 -2.347551 8.853168
v 8.926645 -2.362289 8.802316
v 8.692347 -2.301571 9.103829
v 8.729755 -2.316798 9.054258
v 8.767015 -2.331965 9.004381
v 8.804137 -2.347076 8.954226
v 8.841129 -2.362134 8.903812
v 8.878001 -2.377142 8.853168
v 8.914762 -2.392106 8.802316
v 6.701133 -1.361250 -10.123112
v 6.706629 -1.344949 -10.123121
v 6.712033 -1.328613 -10.123130
v 6.717356 -1.312245 -10.123138
v 6.722602 -1.295849 -10.123145
v 6.727779 -1.279427 -10.123151
v 6.732897 -1.262984 -10.123157
v 6.737962 -1.246523 -10.123158
v 6.746804 -1.377582 -10.103960
v 6.792295 -1.393852 -10.084456
v 6.837609 -1.410062 -10.064582
v 6.882746 -1.426210 -10.044312
v 6.927707 -1.442297 -10.023623
v 6.972493 -1.458323 -10.002491
v 7.017108 -1.474288 -9.980898
v 6.695539 -1.377512 -10.123103
v 6.689838 -1.393732 -10.123095
v 6.684026 -1.409907 -10.123087
v 6.678092 -1.426033 -10.123080
v 6.672029 -1.442108 -10.123075
v 6.665832 -1.458126 -10.123070
v 6.659492 -1.474086 -10.123067
v 6.655279 -1.344856 -10.141936
v 6.609243 -1.328401 -10.160457
v 6.563023 -1.311884 -10.178694
v 6.516616 -1.295305 -10.196673
v 6.470022 -1.278665 -10.214415
v 6.423239 -1.261962 -10.231940
v 6.376266 -1.245198 -10.249276
v 6.660658 -1.328831 -10.141950
v 6.665948 -1.312770 -10.141962
v 6.671158 -1.296679 -10.141973
v 6.676296 -1.280560 -10.141984
v 6.681370 -1.264418 -10.141993
v 6.686386 -1.248255 -10.141998
v 6.691356 -1.232075 -10.142003
v 6.614499 -1.312650 -10.160475
v 6.619668 -1.296865 -10.160491
v 6.624762 -1.281049 -10.160507
v 6.629786 -1.265208 -10.160521
v 6.634751 -1.249343 -10.160533
v 6.639666 -1.233460 -10.160542
v 6.644538 -1.217562 -10.160547
v 6.568150 -1.296407 -10.178718
v 6.573193 -1.280896 -10.178740
v 6.578163 -1.265355 -10.178761
v 6.583070 -1.249789 -10.178780
v 6.587922 -1.234203 -10.178795
v 6.592730 -1.218599 -10.178807
v 6.597503 -1.202983 -10.178815
v 6.521607 -1.280100 -10.196702
v 6.526518 -1.264862 -10.196732
v 6.531359 -1.249596 -10.196758
v 6.536141 -1.234305 -10.196783
v 6.540876 -1.218995 -10.196802
v 6.545574 -1.203671 -10.196818
v 6.550246 -1.188335 -10.196829
v 6.474870 -1.263731 -10.214452
v 6.479640 -1.248764 -10.214489
v 6.484346 -1.233770 -10.214522
v 6.488999 -1.218753 -10.214553
v 6.493612 -1.203719 -10.214579
v 6.498197 -1.188673 -10.214600
v 6.502764 -1.173619 -10.214612
v 6.427935 -1.247297 -10.231988
v 6.432558 -1.232600 -10.232034
v 6.437122 -1.217877 -10.232078
v 6.441640 -1.203134 -10.232115
v 6.446124 -1.188375 -10.232148
v 6.450590 -1.173606 -10.232173
v 6.455050 -1.158832 -10.232189
v 6.380802 -1.230800 -10.249334
v 6.385269 -1.216371 -10.249391
v 6.389683 -1.201918 -10.249444
v 6.394057 -1.187445 -10.249491
v 6.398409 -1.172959 -10.249532
v 6.402752 -1.158467 -10.249562
v 6.407103 -1.143974 -10.249582
v 6.752413 -1.361005 -10.103966
v 6.798012 -1.376999 -10.084461
v 6.843429 -1.392932 -10.064584
v 6.888666 -1.408804 -10.044312
v 6.933725 -1.424615 -10.023623
v 6.978607 -1.440366 -10.002492
v 7.023316 -1.456056 -9.980897
v 6.757927 -1.344393 -10.103971
v 6.803633 -1.360110 -10.084465
v 6.849152 -1.375766 -10.064588
v 6.894487 -1.391361 -10.044314
v 6.939643 -1.406895 -10.023623
v 6.984619 -1.422369 -10.002491
v 7.029421 -1.437784 -9.980898
v 6.763357 -1.327748 -10.103977
v 6.809165 -1.343188 -10.084468
v 6.854784 -1.358566 -10.064590
v 6.900217 -1.373883 -10.044315
v 6.945467 -1.389140 -10.023623
v 6.990537 -1.404337 -10.002492
v 7.035429 -1.419476 -9.980897
v 6.768707 -1.311073 -10.103982
v 6.814616 -1.326235 -10.084472
v 6.860333 -1.341335 -10.064590
v 6.905861 -1.356374 -10.044315
v 6.951203 -1.371353 -10.023624
v 6.996365 -1.386273 -10.002493
v 7.041347 -1.401135 -9.980897
v 6.773987 -1.294373 -10.103986
v 6.819994 -1.309256 -10.084474
v 6.865806 -1.324077 -10.064592
v 6.911427 -1.338837 -10.044317
v 6.956861 -1.353537 -10.023624
v 7.002111 -1.368179 -10.002492
v 7.047181 -1.382764 -9.980897
v 6.779202 -1.277650 -10.103990
v 6.825303 -1.292252 -10.084476
v 6.871208 -1.306793 -10.064593
v 6.916920 -1.321274 -10.044317
v 6.962442 -1.335696 -10.023624
v 7.007781 -1.350059 -10.002492
v 7.052939 -1.364366 -9.980897
v 6.784359 -1.260907 -10.103992
v 6.830552 -1.275229 -10.084478
v 6.876548 -1.289489 -10.064594
v 6.922348 -1.303689 -10.044317
v 6.967958 -1.317831 -10.023624
v 7.013383 -1.331916 -10.002492
v 7.058627 -1.345945 -9.980897
v 6.741096 -1.394120 -10.103953
v 6.735281 -1.410615 -10.103948
v 6.729352 -1.427065 -10.103943
v 6.723301 -1.443466 -10.103938
v 6.717122 -1.459815 -10.103934
v 6.710808 -1.476108 -10.103930
v 6.704350 -1.492344 -10.103930
v 6.786478 -1.410666 -10.084454
v 6.780552 -1.427436 -10.084450
v 6.774511 -1.444161 -10.084446
v 6.768347 -1.460837 -10.084443
v 6.762054 -1.477461 -10.084441
v 6.755626 -1.494029 -10.084438
v 6.749054 -1.510539 -10.084438
v 6.831687 -1.427151 -10.064581
v 6.825653 -1.444197 -10.064577
v 6.819503 -1.461197 -10.064575
v 6.813230 -1.478147 -10.064574
v 6.806826 -1.495045 -10.064572
v 6.800285 -1.511887 -10.064571
v 6.793601 -1.528670 -10.064571
v 6.876720 -1.443575 -10.044310
v 6.870584 -1.460896 -10.044309
v 6.864327 -1.478171 -10.044309
v 6.857947 -1.495395 -10.044308
v 6.851435 -1.512567 -10.044307
v 6.844785 -1.529682 -10.044307
v 6.837990 -1.546738 -10.044306
v 6.921582 -1.459938 -10.023622
v 6.915343 -1.477534 -10.023621
v 6.908984 -1.495082 -10.023620
v 6.902499 -1.512581 -10.023620
v 6.895881 -1.530025 -10.023620
v 6.889122 -1.547413 -10.023620
v 6.882217 -1.564740 -10.023620
v 6.966270 -1.476239 -10.002492
v 6.959932 -1.494109 -10.002491
v 6.953473 -1.511932 -10.002490
v 6.946885 -1.529703 -10.002491
v 6.940162 -1.547420 -10.002490
v 6.933297 -1.565079 -10.002491
v 6.926284 -1.582677 -10.002491
v 7.010789 -1.492478 -9.980898
v 7.004354 -1.510623 -9.980897
v 6.997794 -1.528718 -9.980897
v 6.991104 -1.546762 -9.980897
v 6.984278 -1.564750 -9.980897
v 6.977307 -1.582680 -9.980897
v 6.970186 -1.600548 -9.980898
v 6.649804 -1.360844 -10.141924
v 6.603893 -1.344114 -10.160439
v 6.557803 -1.327324 -10.178672
v 6.511535 -1.310473 -10.196643
v 6.465086 -1.293562 -10.214376
v 6.418456 -1.276590 -10.231894
v 6.371644 -1.259558 -10.249219
v 6.644225 -1.376789 -10.141912
v 6.598439 -1.359786 -10.160423
v 6.552482 -1.342723 -10.178649
v 6.506351 -1.325599 -10.196614
v 6.460049 -1.308417 -10.214340
v 6.413572 -1.291175 -10.231849
v 6.366923 -1.273875 -10.249164
v 6.638533 -1.392690 -10.141901
v 6.592874 -1.375412 -10.160407
v 6.547048 -1.358075 -10.178629
v 6.501056 -1.340679 -10.196589
v 6.454898 -1.323225 -10.214306
v 6.408574 -1.305712 -10.231807
v 6.362085 -1.288142 -10.249111
v 6.632720 -1.408541 -10.141891
v 6.587187 -1.390989 -10.160394
v 6.541492 -1.373378 -10.178611
v 6.495637 -1.355708 -10.196565
v 6.449622 -1.337981 -10.214275
v 6.403449 -1.320196 -10.231768
v 6.357117 -1.302354 -10.249063
v 6.626779 -1.424340 -10.141883
v 6.581370 -1.406513 -10.160382
v 6.535806 -1.388626 -10.178596
v 6.490085 -1.370682 -10.196544
v 6.444209 -1.352679 -10.214250
v 6.398181 -1.334620 -10.231735
v 6.352000 -1.316504 -10.249023
v 6.620701 -1.440083 -10.141876
v 6.575416 -1.421980 -10.160374
v 6.529978 -1.403817 -10.178584
v 6.484388 -1.385595 -10.196527
v 6.438648 -1.367316 -10.214231
v 6.392759 -1.348979 -10.231710
v 6.346724 -1.330586 -10.248993
v 6.614478 -1.455767 -10.141872
v 6.569314 -1.437386 -10.160367
v 6.523999 -1.418945 -10.178576
v 6.478535 -1.400445 -10.196518
v 6.432924 -1.381886 -10.214217
v 6.387169 -1.363269 -10.231694
v 6.341269 -1.344594 -10.248973
v 5.951241 -1.094270 11.438427
v 5.953353 -1.081964 11.439011
v 5.955301 -1.069568 11.439633
v 5.957198 -1.057123 11.440258
v 5.959158 -1.044667 11.440851
v 5.961291 -1.032241 11.441375
v 5.963710 -1.019884 11.441794
v 5.966528 -1.007637 11.442075
v 5.905083 -1.078056 11.460512
v 5.859472 -1.062104 11.481934
v 5.814541 -1.046479 11.502614
v 5.770419 -1.031244 11.522481
v 5.727240 -1.016464 11.541460
v 5.685131 -1.002202 11.559475
v 5.644226 -0.988523 11.576455
v 5.948853 -1.106446 11.437916
v 5.946183 -1.118492 11.437478
v 5.943227 -1.130408 11.437112
v 5.939979 -1.142192 11.436816
v 5.936432 -1.153846 11.436587
v 5.932580 -1.165368 11.436426
v 5.928420 -1.176758 11.436331
v 5.997816 -1.110683 11.415750
v 6.044732 -1.127261 11.392529
v 6.091913 -1.143973 11.368817
v 6.139281 -1.160786 11.344659
v 6.186763 -1.177666 11.320107
v 6.234279 -1.194582 11.295207
v 6.281754 -1.211501 11.270010
v 6.000360 -1.098202 11.416217
v 6.002782 -1.085652 11.416706
v 6.005166 -1.073063 11.417194
v 6.007598 -1.060466 11.417652
v 6.010164 -1.047891 11.418056
v 6.012950 -1.035368 11.418377
v 6.016039 -1.022929 11.418590
v 6.047652 -1.114585 11.392901
v 6.050478 -1.101855 11.393285
v 6.053276 -1.089094 11.393663
v 6.056109 -1.076325 11.394014
v 6.059042 -1.063572 11.394322
v 6.062139 -1.050858 11.394566
v 6.065463 -1.038206 11.394727
v 6.095159 -1.131083 11.369113
v 6.098331 -1.118151 11.369414
v 6.101478 -1.105192 11.369706
v 6.104648 -1.092227 11.369974
v 6.107889 -1.079270 11.370207
v 6.111250 -1.066341 11.370391
v 6.114779 -1.053457 11.370511
v 6.142811 -1.147667 11.344896
v 6.146278 -1.134513 11.345132
v 6.149719 -1.121337 11.345358
v 6.153172 -1.108151 11.345565
v 6.156672 -1.094970 11.345742
v 6.160255 -1.081808 11.345881
v 6.163960 -1.068677 11.345972
v 6.190538 -1.164307 11.320298
v 6.194258 -1.150916 11.320486
v 6.197948 -1.137503 11.320663
v 6.201638 -1.124080 11.320825
v 6.205356 -1.110657 11.320962
v 6.209130 -1.097245 11.321068
v 6.212990 -1.083855 11.321137
v 6.238273 -1.180972 11.295363
v 6.242209 -1.167331 11.295515
v 6.246112 -1.153669 11.295658
v 6.250004 -1.139995 11.295786
v 6.253906 -1.126316 11.295896
v 6.257845 -1.112643 11.295979
v 6.261843 -1.098984 11.296034
v 6.285943 -1.197632 11.270140
v 6.290071 -1.183733 11.270266
v 6.294160 -1.169812 11.270382
v 6.298225 -1.155876 11.270487
v 6.302291 -1.141933 11.270576
v 6.306374 -1.127990 11.270644
v 6.310495 -1.114056 11.270689
v 5.906700 -1.065902 11.461238
v 5.860549 -1.050090 11.482816
v 5.815048 -1.034603 11.503664
v 5.770345 -1.019517 11.523699
v 5.726587 -1.004906 11.542837
v 5.683923 -0.990845 11.560995
v 5.642500 -0.977409 11.578094
v 5.908100 -1.053632 11.462022
v 5.861334 -1.037925 11.483786
v 5.815163 -1.022531 11.504835
v 5.769745 -1.007534 11.525083
v 5.725237 -0.993017 11.544440
v 5.681821 -0.979076 11.562808
v 5.639677 -0.965809 11.580091
v 5.909428 -1.041296 11.462817
v 5.862005 -1.025669 11.484781
v 5.815084 -1.010325 11.506063
v 5.768815 -0.995351 11.526575
v 5.723353 -0.980830 11.546228
v 5.678942 -0.966902 11.564895
v 5.635823 -0.953705 11.582444
v 5.910831 -1.028948 11.463575
v 5.862741 -1.013384 11.485746
v 5.815006 -0.998051 11.507285
v 5.767753 -0.983025 11.528115
v 5.721101 -0.968382 11.548156
v 5.675401 -0.954329 11.567229
v 5.631005 -0.941075 11.585155
v 5.912456 -1.016637 11.464249
v 5.863716 -1.001131 11.486622
v 5.815128 -0.985773 11.508438
v 5.766751 -0.970615 11.529642
v 5.718642 -0.955706 11.550179
v 5.671316 -0.941362 11.569791
v 5.625288 -0.927899 11.588221
v 5.914448 -1.004417 11.464792
v 5.865144 -0.988985 11.487338
v 5.815779 -0.973607 11.509406
v 5.766337 -0.958304 11.530972
v 5.716800 -0.943092 11.552002
v 5.667569 -0.928276 11.572270
v 5.619049 -0.914160 11.591543
v 5.916953 -0.992338 11.465155
v 5.867232 -0.977019 11.487823
v 5.817286 -0.961669 11.510080
v 5.767033 -0.946277 11.531917
v 5.716392 -0.930831 11.553331
v 5.665044 -0.915347 11.574355
v 5.612669 -0.899841 11.595019
v 5.903101 -1.090041 11.459892
v 5.900762 -1.101864 11.459373
v 5.898072 -1.113528 11.458948
v 5.895038 -1.125038 11.458612
v 5.891665 -1.136399 11.458361
v 5.887960 -1.147617 11.458189
v 5.883930 -1.158695 11.458090
v 5.857926 -1.073905 11.481193
v 5.855931 -1.085504 11.480584
v 5.853512 -1.096913 11.480097
v 5.850687 -1.108142 11.479723
v 5.847480 -1.119204 11.479451
v 5.843911 -1.130109 11.479269
v 5.840002 -1.140869 11.479168
v 5.813444 -1.058091 11.501747
v 5.811798 -1.069461 11.501050
v 5.809642 -1.080606 11.500503
v 5.807016 -1.091544 11.500092
v 5.803960 -1.102296 11.499802
v 5.800513 -1.112879 11.499615
v 5.796717 -1.123312 11.499516
v 5.769773 -1.042656 11.521492
v 5.768466 -1.053782 11.520706
v 5.766559 -1.064648 11.520104
v 5.764113 -1.075282 11.519664
v 5.761189 -1.085709 11.519360
v 5.757848 -1.095958 11.519172
v 5.754149 -1.106056 11.519077
v 5.727029 -1.027655 11.540355
v 5.726040 -1.038516 11.539494
v 5.724358 -1.049084 11.538845
v 5.722066 -1.059393 11.538382
v 5.719250 -1.069481 11.538074
v 5.715993 -1.079383 11.537890
v 5.712380 -1.089135 11.537805
v 5.685328 -1.013142 11.558271
v 5.684627 -1.023711 11.557347
v 5.683135 -1.033954 11.556666
v 5.680964 -1.043917 11.556191
v 5.678226 -1.053645 11.555887
v 5.675030 -1.063184 11.555717
v 5.671488 -1.072581 11.555643
v 5.644790 -0.999173 11.575173
v 5.644330 -1.009414 11.574205
v 5.642986 -1.019301 11.573508
v 5.640897 -1.028891 11.573037
v 5.638202 -1.038238 11.572748
v 5.635039 -1.047397 11.572597
v 5.631549 -1.056425 11.572542
v 5.995065 -1.123064 11.415331
v 6.041655 -1.139861 11.392188
v 6.088545 -1.156802 11.368538
v 6.135653 -1.173854 11.344431
v 6.182899 -1.190983 11.319919
v 6.230203 -1.208153 11.295052
v 6.277484 -1.225332 11.269880
v 5.992090 -1.135341 11.414965
v 6.038401 -1.152376 11.391882
v 6.085032 -1.169562 11.368281
v 6.131901 -1.186864 11.344216
v 6.178926 -1.204247 11.319740
v 6.226024 -1.221677 11.294902
v 6.273113 -1.239118 11.269755
v 5.988880 -1.147511 11.414650
v 6.034949 -1.164801 11.391612
v 6.081350 -1.182245 11.368052
v 6.128001 -1.199807 11.344022
v 6.174819 -1.217452 11.319574
v 6.221720 -1.235144 11.294763
v 6.268621 -1.252850 11.269638
v 5.985420 -1.159568 11.414389
v 6.031281 -1.177130 11.391384
v 6.077478 -1.194843 11.367854
v 6.123930 -1.212673 11.343851
v 6.170554 -1.230586 11.319427
v 6.217269 -1.248547 11.294637
v 6.263990 -1.266522 11.269533
v 5.981695 -1.171509 11.414183
v 6.027376 -1.189354 11.391200
v 6.073393 -1.207347 11.367692
v 6.119664 -1.225455 11.343708
v 6.166110 -1.243643 11.319304
v 6.212648 -1.261878 11.294532
v 6.259199 -1.280125 11.269444
v 5.977692 -1.183329 11.414034
v 6.023214 -1.201467 11.391065
v 6.069071 -1.219749 11.367569
v 6.115179 -1.238142 11.343600
v 6.161461 -1.256612 11.319210
v 6.207837 -1.275126 11.294450
v 6.254229 -1.293652 11.269375
v 5.973396 -1.195025 11.413944
v 6.018778 -1.213464 11.390981
v 6.064489 -1.232042 11.367493
v 6.110450 -1.250726 11.343532
v 6.156585 -1.269485 11.319149
v 6.202813 -1.288286 11.294398
v 6.249057 -1.307096 11.269331
v 9.323792 -2.299760 -8.189417
v 9.334847 -2.267295 -8.189416
v 9.345718 -2.234759 -8.189416
v 9.356416 -2.202159 -8.189416
v 9.366954 -2.169500 -8.189416
v 9.377343 -2.136788 -8.189416
v 9.387596 -2.104028 -8.189416
v 9.397724 -2.071228 -8.189416
v 9.359709 -2.312613 -8.149544
v 9.395408 -2.325388 -8.109359
v 9.430876 -2.338081 -8.068844
v 9.466099 -2.350686 -8.027983
v 9.501063 -2.363198 -7.986754
v 9.535755 -2.375613 -7.945143
v 9.570163 -2.387926 -7.903131
v 9.312542 -2.332150 -8.189417
v 9.301083 -2.364459 -8.189418
v 9.289403 -2.396680 -8.189418
v 9.277492 -2.428809 -8.189418
v 9.265336 -2.460840 -8.189418
v 9.252924 -2.492766 -8.189417
v 9.240244 -2.524583 -8.189417
v 9.287674 -2.286835 -8.228995
v 9.251366 -2.273841 -8.268297
v 9.214881 -2.260785 -8.307338
v 9.178234 -2.247671 -8.346140
v 9.141439 -2.234503 -8.384716
v 9.104509 -2.221287 -8.423088
v 9.067458 -2.208028 -8.461271
v 9.298653 -2.254592 -8.228994
v 9.309449 -2.222280 -8.228994
v 9.320073 -2.189903 -8.228994
v 9.330539 -2.157468 -8.228994
v 9.340857 -2.124981 -8.228994
v 9.351039 -2.092447 -8.228994
v 9.361097 -2.059870 -8.228993
v 9.262268 -2.241823 -8.268296
v 9.272989 -2.209735 -8.268296
v 9.283540 -2.177583 -8.268296
v 9.293932 -2.145374 -8.268296
v 9.304178 -2.113112 -8.268296
v 9.314290 -2.080804 -8.268296
v 9.324279 -2.048454 -8.268295
v 9.225707 -2.228992 -8.307338
v 9.236353 -2.197129 -8.307338
v 9.246829 -2.165204 -8.307338
v 9.257148 -2.133221 -8.307338
v 9.267323 -2.101186 -8.307338
v 9.277363 -2.069105 -8.307338
v 9.287281 -2.036982 -8.307337
v 9.188983 -2.216103 -8.346139
v 9.199553 -2.184467 -8.346140
v 9.209954 -2.152769 -8.346139
v 9.220201 -2.121014 -8.346140
v 9.230302 -2.089207 -8.346139
v 9.240271 -2.057353 -8.346139
v 9.250119 -2.025459 -8.346138
v 9.152111 -2.203163 -8.384716
v 9.162604 -2.171754 -8.384716
v 9.172931 -2.140284 -8.384716
v 9.183103 -2.108757 -8.384716
v 9.193132 -2.077179 -8.384716
v 9.203030 -2.045555 -8.384715
v 9.212808 -2.013890 -8.384715
v 9.115104 -2.190175 -8.423088
v 9.125520 -2.158995 -8.423088
v 9.135772 -2.127753 -8.423088
v 9.145870 -2.096456 -8.423088
v 9.155827 -2.065107 -8.423087
v 9.165651 -2.033713 -8.423087
v 9.175359 -2.002279 -8.423087
v 9.077974 -2.177145 -8.461271
v 9.088315 -2.146194 -8.461271
v 9.098493 -2.115182 -8.461271
v 9.108517 -2.084114 -8.461271
v 9.118399 -2.052995 -8.461270
v 9.128152 -2.021832 -8.461270
v 9.137787 -1.990629 -8.461270
v 9.370838 -2.279926 -8.149544
v 9.406612 -2.292480 -8.109359
v 9.442155 -2.304954 -8.068844
v 9.477452 -2.317342 -8.027982
v 9.512490 -2.329639 -7.986754
v 9.547256 -2.341840 -7.945143
v 9.581736 -2.353940 -7.903131
v 9.381784 -2.247168 -8.149544
v 9.417632 -2.259502 -8.109359
v 9.453247 -2.271756 -8.068844
v 9.488617 -2.283926 -8.027983
v 9.523727 -2.296007 -7.986754
v 9.558564 -2.307994 -7.945143
v 9.593115 -2.319881 -7.903130
v 9.392555 -2.214345 -8.149544
v 9.428474 -2.226459 -8.109359
v 9.464163 -2.238493 -8.068844
v 9.499604 -2.250445 -8.027982
v 9.534786 -2.262309 -7.986754
v 9.569694 -2.274080 -7.945143
v 9.604314 -2.285755 -7.903130
v 9.403164 -2.181464 -8.149544
v 9.439156 -2.193355 -8.109359
v 9.474916 -2.205170 -8.068844
v 9.510427 -2.216902 -8.027983
v 9.545679 -2.228549 -7.986754
v 9.580655 -2.240106 -7.945143
v 9.615345 -2.251567 -7.903130
v 9.413625 -2.148529 -8.149544
v 9.449686 -2.160198 -8.109359
v 9.485516 -2.171792 -8.068844
v 9.521098 -2.183306 -8.027982
v 9.556417 -2.194735 -7.986754
v 9.591463 -2.206076 -7.945143
v 9.626221 -2.217323 -7.903130
v 9.423947 -2.115546 -8.149544
v 9.460078 -2.126993 -8.109359
v 9.495977 -2.138366 -8.068844
v 9.531629 -2.149660 -8.027983
v 9.567017 -2.160872 -7.986754
v 9.602130 -2.171997 -7.945143
v 9.636954 -2.183030 -7.903130
v 9.434145 -2.082520 -8.149544
v 9.470345 -2.093745 -8.109359
v 9.506311 -2.104897 -8.068844
v 9.542029 -2.115972 -8.027982
v 9.577486 -2.126966 -7.986754
v 9.612666 -2.137874 -7.945143
v 9.647555 -2.148693 -7.903130
v 9.348381 -2.345224 -8.149544
v 9.336843 -2.377753 -8.149545
v 9.325084 -2.410195 -8.149545
v 9.313092 -2.442543 -8.149545
v 9.300853 -2.474792 -8.149545
v 9.288356 -2.506936 -8.149545
v 9.275589 -2.538970 -8.149544
v 9.384003 -2.358219 -8.109359
v 9.372388 -2.390967 -8.109359
v 9.360549 -2.423628 -8.109360
v 9.348475 -2.456194 -8.109360
v 9.336154 -2.488660 -8.109360
v 9.323573 -2.521021 -8.109359
v 9.310721 -2.553271 -8.109359
v 9.419394 -2.371130 -8.068844
v 9.407702 -2.404096 -8.068845
v 9.395785 -2.436973 -8.068845
v 9.383631 -2.469756 -8.068845
v 9.371228 -2.502438 -8.068845
v 9.358563 -2.535014 -8.068845
v 9.345625 -2.567479 -8.068844
v 9.454543 -2.383952 -8.027982
v 9.442774 -2.417134 -8.027983
v 9.430778 -2.450227 -8.027982
v 9.418545 -2.483224 -8.027983
v 9.406060 -2.516121 -8.027982
v 9.393312 -2.548911 -8.027983
v 9.380289 -2.581589 -8.027982
v 9.489433 -2.396679 -7.986754
v 9.477588 -2.430076 -7.986754
v 9.465515 -2.463383 -7.986754
v 9.453202 -2.496595 -7.986754
v 9.440637 -2.529704 -7.986754
v 9.427807 -2.562706 -7.986754
v 9.414699 -2.595595 -7.986754
v 9.524052 -2.409308 -7.945143
v 9.512130 -2.442918 -7.945143
v 9.499981 -2.476437 -7.945143
v 9.487589 -2.509861 -7.945143
v 9.474943 -2.543181 -7.945143
v 9.462031 -2.576394 -7.945143
v 9.448840 -2.609492 -7.945143
v 9.558384 -2.421833 -7.903131
v 9.546389 -2.455654 -7.903131
v 9.534163 -2.489384 -7.903131
v 9.521692 -2.523017 -7.903131
v 9.508967 -2.556547 -7.903131
v 9.495975 -2.589968 -7.903131
v 9.482700 -2.623275 -7.903131
v 9.276500 -2.319002 -8.228995
v 9.240269 -2.305786 -8.268296
v 9.203862 -2.292505 -8.307339
v 9.167295 -2.279164 -8.346139
v 9.130578 -2.265770 -8.384716
v 9.093728 -2.252327 -8.423088
v 9.056756 -2.238841 -8.461271
v 9.265120 -2.351089 -8.228995
v 9.228968 -2.337649 -8.268296
v 9.192640 -2.324144 -8.307339
v 9.156153 -2.310579 -8.346140
v 9.119516 -2.296959 -8.384716
v 9.082747 -2.283289 -8.423088
v 9.045856 -2.269575 -8.461271
v 9.253521 -2.383090 -8.228995
v 9.217449 -2.369427 -8.268296
v 9.181203 -2.355699 -8.307339
v 9.144796 -2.341909 -8.346139
v 9.108242 -2.328064 -8.384716
v 9.071552 -2.314168 -8.423088
v 9.034744 -2.300227 -8.461271
v 9.241691 -2.414998 -8.228995
v 9.205702 -2.401114 -8.268296
v 9.169538 -2.387163 -8.307339
v 9.133214 -2.373149 -8.346140
v 9.096743 -2.359079 -8.384716
v 9.060137 -2.344958 -8.423088
v 9.023414 -2.330791 -8.461271
v 9.229618 -2.446808 -8.228995
v 9.193713 -2.432703 -8.268296
v 9.157634 -2.418530 -8.307339
v 9.121394 -2.404294 -8.346139
v 9.085009 -2.390000 -8.384716
v 9.048490 -2.375654 -8.423088
v 9.011850 -2.361260 -8.461271
v 9.217292 -2.478516 -8.228995
v 9.181473 -2.464190 -8.268296
v 9.145479 -2.449796 -8.307339
v 9.109326 -2.435337 -8.346140
v 9.073028 -2.420820 -8.384716
v 9.036594 -2.406250 -8.423088
v 9.000043 -2.391632 -8.461271
v 9.204699 -2.510114 -8.228995
v 9.168967 -2.495569 -8.268296
v 9.133062 -2.480954 -8.307339
v 9.096997 -2.466274 -8.346139
v 9.060786 -2.451534 -8.384716
v 9.024443 -2.436740 -8.423088
v 8.987980 -2.421898 -8.461271
v 11.144635 -2.951369 -5.046146
v 11.159515 -2.907668 -5.046146
v 11.174149 -2.863873 -5.046146
v 11.188548 -2.819991 -5.046146
v 11.202732 -2.776030 -5.046145
v 11.216717 -2.731998 -5.046146
v 11.230517 -2.687902 -5.046146
v 11.244151 -2.643749 -5.046145
v 11.165590 -2.958868 -4.989457
v 11.186259 -2.966264 -4.932545
v 11.206623 -2.973552 -4.875400
v 11.226664 -2.980724 -4.818009
v 11.246366 -2.987775 -4.760360
v 11.265712 -2.994698 -4.702441
v 11.284681 -3.001486 -4.644240
v 11.129490 -2.994968 -5.046146
v 11.114065 -3.038458 -5.046146
v 11.098344 -3.081830 -5.046146
v 11.082312 -3.125077 -5.046146
v 11.065949 -3.168192 -5.046146
v 11.049242 -3.211167 -5.046146
v 11.032173 -3.253994 -5.046146
v 11.123410 -2.943774 -5.102626
v 11.101933 -2.936088 -5.158908
v 11.080221 -2.928318 -5.215004
v 11.058292 -2.920470 -5.270926
v 11.036164 -2.912552 -5.326685
v 11.013853 -2.904567 -5.382295
v 10.991377 -2.896524 -5.437767
v 11.138247 -2.900204 -5.102626
v 11.152835 -2.856540 -5.102626
v 11.167192 -2.812790 -5.102626
v 11.181334 -2.768960 -5.102625
v 11.195275 -2.725060 -5.102625
v 11.209035 -2.681096 -5.102625
v 11.222628 -2.637075 -5.102625
v 11.116723 -2.892651 -5.158907
v 11.131267 -2.849119 -5.158907
v 11.145581 -2.805502 -5.158907
v 11.159680 -2.761806 -5.158907
v 11.173580 -2.718039 -5.158907
v 11.187298 -2.674209 -5.158907
v 11.200850 -2.630322 -5.158906
v 11.094966 -2.885015 -5.215003
v 11.109466 -2.841618 -5.215003
v 11.123734 -2.798135 -5.215003
v 11.137790 -2.754574 -5.215003
v 11.151648 -2.710942 -5.215003
v 11.165322 -2.667247 -5.215003
v 11.178832 -2.623496 -5.215003
v 11.072990 -2.877302 -5.270925
v 11.087445 -2.834041 -5.270925
v 11.101669 -2.790694 -5.270925
v 11.115682 -2.747269 -5.270925
v 11.129495 -2.703774 -5.270925
v 11.143127 -2.660215 -5.270925
v 11.156595 -2.616601 -5.270925
v 11.050816 -2.869520 -5.326685
v 11.065224 -2.826396 -5.326684
v 11.079404 -2.783186 -5.326684
v 11.093370 -2.739898 -5.326684
v 11.107141 -2.696540 -5.326684
v 11.120730 -2.653119 -5.326684
v 11.134155 -2.609643 -5.326684
v 11.028459 -2.861673 -5.382294
v 11.042820 -2.818687 -5.382294
v 11.056954 -2.775615 -5.382294
v 11.070876 -2.732466 -5.382294
v 11.084603 -2.689247 -5.382294
v 11.098149 -2.645965 -5.382294
v 11.111531 -2.602627 -5.382294
v 11.005936 -2.853769 -5.437766
v 11.020250 -2.810921 -5.437766
v 11.034339 -2.767989 -5.437766
v 11.048217 -2.724979 -5.437766
v 11.061899 -2.681900 -5.437766
v 11.075400 -2.638757 -5.437766
v 11.088739 -2.595560 -5.437766
v 11.180515 -2.915038 -4.989457
v 11.201226 -2.922307 -4.932545
v 11.221633 -2.929468 -4.875400
v 11.241716 -2.936517 -4.818009
v 11.261460 -2.943446 -4.760360
v 11.280846 -2.950250 -4.702441
v 11.299856 -2.956921 -4.644240
v 11.195190 -2.871114 -4.989457
v 11.215945 -2.878255 -4.932545
v 11.236393 -2.885290 -4.875400
v 11.256519 -2.892215 -4.818009
v 11.276302 -2.899022 -4.760360
v 11.295728 -2.905706 -4.702440
v 11.314777 -2.912261 -4.644240
v 11.209633 -2.827102 -4.989456
v 11.230429 -2.834115 -4.932545
v 11.250919 -2.841024 -4.875400
v 11.271087 -2.847825 -4.818008
v 11.290910 -2.854510 -4.760359
v 11.310375 -2.861074 -4.702440
v 11.329463 -2.867511 -4.644240
v 11.223860 -2.783011 -4.989456
v 11.244699 -2.789896 -4.932545
v 11.265229 -2.796679 -4.875400
v 11.285436 -2.803355 -4.818008
v 11.305298 -2.809918 -4.760359
v 11.324801 -2.816362 -4.702440
v 11.343927 -2.822681 -4.644239
v 11.237885 -2.738848 -4.989457
v 11.258765 -2.745605 -4.932545
v 11.279336 -2.752261 -4.875400
v 11.299581 -2.758813 -4.818008
v 11.319484 -2.765253 -4.760359
v 11.339025 -2.771576 -4.702440
v 11.358190 -2.777778 -4.644239
v 11.251726 -2.694622 -4.989456
v 11.272648 -2.701249 -4.932545
v 11.293259 -2.707779 -4.875399
v 11.313542 -2.714206 -4.818008
v 11.333484 -2.720524 -4.760359
v 11.353064 -2.726726 -4.702440
v 11.372264 -2.732810 -4.644239
v 11.265401 -2.650338 -4.989456
v 11.286360 -2.656837 -4.932545
v 11.307011 -2.663240 -4.875399
v 11.327334 -2.669542 -4.818008
v 11.347313 -2.675737 -4.760359
v 11.366930 -2.681819 -4.702440
v 11.386167 -2.687784 -4.644239
v 11.150401 -3.002596 -4.989457
v 11.134931 -3.046214 -4.989457
v 11.119163 -3.089715 -4.989457
v 11.103082 -3.133090 -4.989457
v 11.086671 -3.176332 -4.989457
v 11.069914 -3.219434 -4.989457
v 11.052796 -3.262389 -4.989457
v 11.171025 -3.010120 -4.932545
v 11.155510 -3.053864 -4.932545
v 11.139695 -3.097492 -4.932545
v 11.123569 -3.140993 -4.932545
v 11.107110 -3.184361 -4.932545
v 11.090303 -3.227589 -4.932545
v 11.073134 -3.270668 -4.932545
v 11.191345 -3.017532 -4.875400
v 11.175785 -3.061402 -4.875400
v 11.159925 -3.105154 -4.875400
v 11.143752 -3.148780 -4.875400
v 11.127246 -3.192272 -4.875400
v 11.110393 -3.235623 -4.875400
v 11.093174 -3.278825 -4.875400
v 11.211343 -3.024828 -4.818008
v 11.195739 -3.068820 -4.818008
v 11.179836 -3.112695 -4.818008
v 11.163616 -3.156443 -4.818008
v 11.147064 -3.200058 -4.818008
v 11.130164 -3.243530 -4.818008
v 11.112899 -3.286854 -4.818008
v 11.231003 -3.032000 -4.760360
v 11.215357 -3.076114 -4.760359
v 11.199409 -3.120108 -4.760359
v 11.183145 -3.163977 -4.760359
v 11.166548 -3.207711 -4.760359
v 11.149601 -3.251304 -4.760359
v 11.132287 -3.294746 -4.760359
v 11.250307 -3.039042 -4.702442
v 11.234619 -3.083274 -4.702442
v 11.218629 -3.127388 -4.702441
v 11.202320 -3.171374 -4.702441
v 11.185678 -3.215226 -4.702441
v 11.168684 -3.258936 -4.702441
v 11.151325 -3.302496 -4.702441
v 11.269237 -3.045947 -4.644241
v 11.253509 -3.090296 -4.644241
v 11.237475 -3.134526 -4.644241
v 11.221124 -3.178628 -4.644240
v 11.204438 -3.222596 -4.644240
v 11.187400 -3.266421 -4.644240
v 11.169994 -3.310095 -4.644240
v 11.108311 -2.987242 -5.102626
v 11.086881 -2.979424 -5.158908
v 11.065216 -2.971520 -5.215004
v 11.043332 -2.963538 -5.270926
v 11.021251 -2.955483 -5.326685
v 10.998988 -2.947361 -5.382295
v 10.976561 -2.939180 -5.437767
v 11.092933 -3.030601 -5.102626
v 11.071549 -3.022651 -5.158908
v 11.049932 -3.014614 -5.215004
v 11.028097 -3.006497 -5.270926
v 11.006063 -2.998306 -5.326685
v 10.983849 -2.990047 -5.382295
v 10.961470 -2.981728 -5.437767
v 11.077258 -3.073843 -5.102626
v 11.055923 -3.065762 -5.158908
v 11.034353 -3.057592 -5.215004
v 11.012568 -3.049340 -5.270926
v 10.990582 -3.041014 -5.326685
v 10.968418 -3.032619 -5.382295
v 10.946089 -3.024162 -5.437767
v 11.061275 -3.116961 -5.102626
v 11.039985 -3.108748 -5.158908
v 11.018465 -3.100446 -5.215004
v 10.996730 -3.092061 -5.270926
v 10.974794 -3.083599 -5.326685
v 10.952681 -3.075068 -5.382295
v 10.930403 -3.066473 -5.437767
v 11.044961 -3.159946 -5.102626
v 11.023722 -3.151603 -5.158908
v 11.002251 -3.143169 -5.215004
v 10.980566 -3.134650 -5.270926
v 10.958683 -3.126054 -5.326685
v 10.936621 -3.117386 -5.382295
v 10.914394 -3.108655 -5.437767
v 11.028303 -3.202793 -5.102626
v 11.007115 -3.194319 -5.158908
v 10.985696 -3.185753 -5.215004
v 10.964063 -3.177101 -5.270926
v 10.942231 -3.168370 -5.326685
v 10.920222 -3.159568 -5.382295
v 10.898048 -3.150700 -5.437767
v 11.011286 -3.245492 -5.102626
v 10.990150 -3.236888 -5.158908
v 10.968783 -3.228191 -5.215004
v 10.947204 -3.219406 -5.270926
v 10.925426 -3.210542 -5.326685
v 10.903469 -3.201605 -5.382295
v 10.881351 -3.192601 -5.437767
v 11.887242 -3.217121 -1.030604
v 11.903684 -3.168838 -1.030604
v 11.919848 -3.120451 -1.030604
v 11.935760 -3.071968 -1.030604
v 11.951431 -3.023398 -1.030604
v 11.966882 -2.974749 -1.030604
v 11.982130 -2.926029 -1.030604
v 11.997192 -2.877247 -1.030604
v 11.890047 -3.218125 -0.963614
v 11.892539 -3.219016 -0.896536
v 11.894698 -3.219789 -0.829367
v 11.896507 -3.220436 -0.762104
v 11.897946 -3.220952 -0.694743
v 11.898998 -3.221328 -0.627280
v 11.899645 -3.221560 -0.559713
v 11.870510 -3.265291 -1.030604
v 11.853468 -3.313340 -1.030604
v 11.836099 -3.361260 -1.030604
v 11.818384 -3.409042 -1.030605
v 11.800305 -3.456678 -1.030605
v 11.781846 -3.504160 -1.030605
v 11.762988 -3.551477 -1.030605
v 11.884144 -3.216012 -1.097511
v 11.880768 -3.214804 -1.164338
v 11.877134 -3.213504 -1.231089
v 11.873260 -3.212118 -1.297767
v 11.869167 -3.210653 -1.364375
v 11.864872 -3.209116 -1.430918
v 11.860393 -3.207513 -1.497399
v 11.900577 -3.167748 -1.097512
v 11.916738 -3.119380 -1.097511
v 11.932640 -3.070917 -1.097511
v 11.948305 -3.022366 -1.097511
v 11.963751 -2.973736 -1.097511
v 11.978992 -2.925035 -1.097511
v 11.994049 -2.876272 -1.097511
v 11.897195 -3.166561 -1.164338
v 11.913347 -3.118214 -1.164338
v 11.929244 -3.069771 -1.164338
v 11.944903 -3.021241 -1.164338
v 11.960340 -2.972632 -1.164338
v 11.975576 -2.923953 -1.164338
v 11.990626 -2.875211 -1.164338
v 11.893553 -3.165283 -1.231089
v 11.909698 -3.116959 -1.231089
v 11.925587 -3.068538 -1.231089
v 11.941238 -3.020031 -1.231089
v 11.956670 -2.971444 -1.231089
v 11.971898 -2.922787 -1.231089
v 11.986941 -2.874068 -1.231089
v 11.889671 -3.163921 -1.297767
v 11.905808 -3.115620 -1.297767
v 11.921691 -3.067224 -1.297767
v 11.937334 -3.018740 -1.297767
v 11.952757 -2.970178 -1.297767
v 11.967978 -2.921545 -1.297767
v 11.983013 -2.872850 -1.297767
v 11.885570 -3.162482 -1.364375
v 11.901698 -3.114206 -1.364375
v 11.917572 -3.065835 -1.364375
v 11.933208 -3.017377 -1.364375
v 11.948622 -2.968840 -1.364375
v 11.963835 -2.920232 -1.364375
v 11.978863 -2.871563 -1.364375
v 11.881266 -3.160971 -1.430918
v 11.897385 -3.112722 -1.430918
v 11.913249 -3.064378 -1.430918
v 11.928876 -3.015946 -1.430918
v 11.944283 -2.967436 -1.430918
v 11.959487 -2.918855 -1.430918
v 11.974506 -2.870212 -1.430918
v 11.876777 -3.159395 -1.497399
v 11.892887 -3.111174 -1.497399
v 11.908743 -3.062858 -1.497399
v 11.924360 -3.014454 -1.497399
v 11.939758 -2.965971 -1.497399
v 11.954954 -2.917419 -1.497399
v 11.969965 -2.868804 -1.497399
v 11.906493 -3.169825 -0.963614
v 11.908990 -3.170701 -0.896536
v 11.911155 -3.171460 -0.829367
v 11.912967 -3.172096 -0.762104
v 11.914410 -3.172603 -0.694743
v 11.915464 -3.172973 -0.627280
v 11.916112 -3.173200 -0.559713
v 11.922666 -3.121420 -0.963614
v 11.925168 -3.122281 -0.896536
v 11.927337 -3.123027 -0.829367
v 11.929152 -3.123652 -0.762104
v 11.930598 -3.124150 -0.694743
v 11.931655 -3.124513 -0.627280
v 11.932303 -3.124737 -0.559713
v 11.938581 -3.072920 -0.963614
v 11.941088 -3.073765 -0.896536
v 11.943261 -3.074498 -0.829367
v 11.945081 -3.075112 -0.762104
v 11.946530 -3.075600 -0.694743
v 11.947589 -3.075958 -0.627280
v 11.948239 -3.076177 -0.559713
v 11.954259 -3.024332 -0.963614
v 11.956770 -3.025162 -0.896536
v 11.958947 -3.025882 -0.829367
v 11.960772 -3.026484 -0.762104
v 11.962224 -3.026964 -0.694743
v 11.963284 -3.027315 -0.627280
v 11.963936 -3.027530 -0.559713
v 11.969716 -2.975665 -0.963614
v 11.972233 -2.976480 -0.896536
v 11.974414 -2.977186 -0.829367
v 11.976240 -2.977777 -0.762104
v 11.977695 -2.978248 -0.694743
v 11.978759 -2.978592 -0.627280
v 11.979412 -2.978804 -0.559712
v 11.984969 -2.926928 -0.963613
v 11.987491 -2.927727 -0.896536
v 11.989676 -2.928420 -0.829367
v 11.991507 -2.928999 -0.762104
v 11.992964 -2.929461 -0.694743
v 11.994029 -2.929800 -0.627280
v 11.994683 -2.930007 -0.559712
v 12.000037 -2.878129 -0.963613
v 12.002564 -2.878912 -0.896536
v 12.004754 -2.879591 -0.829367
v 12.006588 -2.880160 -0.762104
v 12.008048 -2.880613 -0.694743
v 12.009116 -2.880944 -0.627280
v 12.009771 -2.881147 -0.559712
v 11.873309 -3.266312 -0.963614
v 11.856260 -3.314378 -0.963614
v 11.838884 -3.362315 -0.963614
v 11.821163 -3.410115 -0.963614
v 11.803079 -3.457768 -0.963614
v 11.784613 -3.505266 -0.963614
v 11.765748 -3.552601 -0.963614
v 11.875795 -3.267219 -0.896536
v 11.858741 -3.315301 -0.896536
v 11.841359 -3.363253 -0.896536
v 11.823631 -3.411067 -0.896536
v 11.805541 -3.458736 -0.896536
v 11.787071 -3.506248 -0.896536
v 11.768201 -3.553599 -0.896536
v 11.877950 -3.268005 -0.829367
v 11.860890 -3.316100 -0.829367
v 11.843504 -3.364065 -0.829367
v 11.825771 -3.411893 -0.829367
v 11.807677 -3.459574 -0.829367
v 11.789202 -3.507101 -0.829367
v 11.770326 -3.554463 -0.829367
v 11.879754 -3.268664 -0.762104
v 11.862692 -3.316770 -0.762104
v 11.845301 -3.364746 -0.762104
v 11.827565 -3.412585 -0.762104
v 11.809466 -3.460277 -0.762104
v 11.790985 -3.507814 -0.762104
v 11.772105 -3.555188 -0.762104
v 11.881190 -3.269188 -0.694743
v 11.864125 -3.317302 -0.694743
v 11.846732 -3.365288 -0.694743
v 11.828992 -3.413135 -0.694743
v 11.810889 -3.460836 -0.694743
v 11.792405 -3.508382 -0.694743
v 11.773521 -3.555765 -0.694743
v 11.882241 -3.269571 -0.627280
v 11.865172 -3.317692 -0.627280
v 11.847777 -3.365684 -0.627281
v 11.830035 -3.413538 -0.627281
v 11.811930 -3.461245 -0.627281
v 11.793444 -3.508797 -0.627281
v 11.774557 -3.556187 -0.627281
v 11.882885 -3.269806 -0.559713
v 11.865816 -3.317932 -0.559713
v 11.848420 -3.365927 -0.559713
v 11.830676 -3.413785 -0.559713
v 11.812569 -3.461496 -0.559713
v 11.794081 -3.509052 -0.559713
v 11.775194 -3.556445 -0.559713
v 11.867417 -3.264163 -1.097512
v 11.864049 -3.262934 -1.164338
v 11.860423 -3.261612 -1.231089
v 11.856559 -3.260202 -1.297767
v 11.852473 -3.258712 -1.364375
v 11.848186 -3.257148 -1.430918
v 11.843719 -3.255517 -1.497399
v 11.850383 -3.312193 -1.097512
v 11.847021 -3.310944 -1.164338
v 11.843403 -3.309599 -1.231089
v 11.839547 -3.308165 -1.297767
v 11.835472 -3.306650 -1.364375
v 11.831195 -3.305060 -1.430919
v 11.826735 -3.303402 -1.497399
v 11.833019 -3.360094 -1.097512
v 11.829666 -3.358824 -1.164338
v 11.826056 -3.357457 -1.231089
v 11.822208 -3.355999 -1.297767
v 11.818143 -3.354460 -1.364376
v 11.813875 -3.352843 -1.430919
v 11.809424 -3.351158 -1.497399
v 11.815311 -3.407857 -1.097512
v 11.811966 -3.406567 -1.164339
v 11.808364 -3.405178 -1.231089
v 11.804525 -3.403697 -1.297767
v 11.800468 -3.402131 -1.364376
v 11.796210 -3.400488 -1.430919
v 11.791771 -3.398776 -1.497400
v 11.797240 -3.455474 -1.097512
v 11.793902 -3.454163 -1.164338
v 11.790309 -3.452752 -1.231089
v 11.786480 -3.451247 -1.297767
v 11.782432 -3.449657 -1.364376
v 11.778185 -3.447988 -1.430919
v 11.773756 -3.446248 -1.497400
v 11.778789 -3.502937 -1.097512
v 11.775458 -3.501605 -1.164339
v 11.771874 -3.500171 -1.231089
v 11.768054 -3.498644 -1.297767
v 11.764016 -3.497028 -1.364376
v 11.759780 -3.495333 -1.430919
v 11.755361 -3.493566 -1.497400
v 11.759938 -3.550236 -1.097512
v 11.756617 -3.548884 -1.164339
v 11.753041 -3.547428 -1.231089
v 11.749230 -3.545877 -1.297767
v 11.745201 -3.544237 -1.364376
v 11.740975 -3.542516 -1.430919
v 11.736567 -3.540722 -1.497400
v 11.438562 -3.056560 3.351683
v 11.454060 -3.011045 3.351684
v 11.469297 -2.965433 3.351684
v 11.484296 -2.919730 3.351684
v 11.499069 -2.873944 3.351683
v 11.513634 -2.828084 3.351683
v 11.528008 -2.782158 3.351683
v 11.542207 -2.736173 3.351684
v 11.422789 -3.050915 3.419858
v 11.406724 -3.045166 3.487946
v 11.390350 -3.039307 3.555939
v 11.373652 -3.033330 3.623833
v 11.356609 -3.027232 3.691618
v 11.339208 -3.021005 3.759289
v 11.321431 -3.014644 3.826837
v 11.422789 -3.101968 3.351683
v 11.406724 -3.147262 3.351683
v 11.390350 -3.192434 3.351683
v 11.373651 -3.237476 3.351683
v 11.356609 -3.282381 3.351683
v 11.339208 -3.327139 3.351683
v 11.321431 -3.371744 3.351683
v 11.454060 -3.062106 3.283430
v 11.469299 -3.067559 3.215103
v 11.484296 -3.072927 3.146709
v 11.499068 -3.078213 3.078258
v 11.513633 -3.083425 3.009755
v 11.528008 -3.088569 2.941207
v 11.542207 -3.093650 2.872622
v 11.469589 -3.016496 3.283429
v 11.484859 -2.970787 3.283429
v 11.499890 -2.924988 3.283430
v 11.514693 -2.879107 3.283430
v 11.529289 -2.833150 3.283430
v 11.543694 -2.787128 3.283430
v 11.557921 -2.741046 3.283430
v 11.484861 -3.021855 3.215103
v 11.500163 -2.976053 3.215102
v 11.515223 -2.930159 3.215102
v 11.530058 -2.884183 3.215103
v 11.544683 -2.838132 3.215103
v 11.559116 -2.792015 3.215103
v 11.573376 -2.745838 3.215103
v 11.499890 -3.027130 3.146710
v 11.515223 -2.981234 3.146710
v 11.530313 -2.935247 3.146710
v 11.545178 -2.889179 3.146710
v 11.559834 -2.843035 3.146710
v 11.574296 -2.796823 3.146710
v 11.588584 -2.750553 3.146710
v 11.514693 -3.032325 3.078258
v 11.530057 -2.986338 3.078259
v 11.545178 -2.940260 3.078259
v 11.560072 -2.894099 3.078259
v 11.574757 -2.847863 3.078259
v 11.589249 -2.801560 3.078259
v 11.603564 -2.755198 3.078259
v 11.529288 -3.037447 3.009755
v 11.544683 -2.991371 3.009755
v 11.559834 -2.945203 3.009755
v 11.574757 -2.898951 3.009755
v 11.589471 -2.852625 3.009755
v 11.603990 -2.806231 3.009755
v 11.618334 -2.759778 3.009755
v 11.543694 -3.042503 2.941207
v 11.559117 -2.996337 2.941207
v 11.574296 -2.950080 2.941208
v 11.589249 -2.903739 2.941207
v 11.603990 -2.857323 2.941208
v 11.618538 -2.810840 2.941207
v 11.632909 -2.764297 2.941208
v 11.557921 -3.047496 2.872622
v 11.573376 -3.001243 2.872622
v 11.588584 -2.954897 2.872622
v 11.603564 -2.908469 2.872622
v 11.618333 -2.861964 2.872622
v 11.632909 -2.815393 2.872622
v 11.647308 -2.768762 2.872622
v 11.438252 -3.005498 3.419858
v 11.422153 -2.999848 3.487946
v 11.405746 -2.994090 3.555940
v 11.389012 -2.988217 3.623833
v 11.371934 -2.982223 3.691618
v 11.354497 -2.976104 3.759289
v 11.336683 -2.969852 3.826837
v 11.453460 -2.959983 3.419858
v 11.437326 -2.954432 3.487946
v 11.420885 -2.948775 3.555940
v 11.404117 -2.943006 3.623833
v 11.387005 -2.937118 3.691618
v 11.369531 -2.931106 3.759289
v 11.351681 -2.924964 3.826837
v 11.468425 -2.914378 3.419858
v 11.452260 -2.908927 3.487946
v 11.435786 -2.903371 3.555940
v 11.418983 -2.897705 3.623833
v 11.401835 -2.891922 3.691618
v 11.384328 -2.886019 3.759289
v 11.366441 -2.879987 3.826837
v 11.483167 -2.868690 3.419858
v 11.466970 -2.863339 3.487946
v 11.450462 -2.857885 3.555940
v 11.433626 -2.852322 3.623833
v 11.416446 -2.846646 3.691618
v 11.398903 -2.840850 3.759289
v 11.380980 -2.834928 3.826837
v 11.497702 -2.822928 3.419858
v 11.481473 -2.817677 3.487946
v 11.464932 -2.812325 3.555940
v 11.448064 -2.806866 3.623833
v 11.430849 -2.801296 3.691618
v 11.413272 -2.795608 3.759289
v 11.395314 -2.789797 3.826837
v 11.512044 -2.777100 3.419858
v 11.495784 -2.771950 3.487946
v 11.479212 -2.766699 3.555940
v 11.462312 -2.761344 3.623833
v 11.445064 -2.755880 3.691618
v 11.427452 -2.750301 3.759289
v 11.409461 -2.744600 3.826838
v 11.526212 -2.731214 3.419858
v 11.509923 -2.726163 3.487946
v 11.493320 -2.721015 3.555940
v 11.476386 -2.715764 3.623833
v 11.459105 -2.710406 3.691618
v 11.441461 -2.704935 3.759289
v 11.423434 -2.699346 3.826838
v 11.407049 -3.096226 3.419858
v 11.391019 -3.141423 3.419858
v 11.374680 -3.186499 3.419858
v 11.358016 -3.231445 3.419858
v 11.341011 -3.276253 3.419858
v 11.323647 -3.320916 3.419858
v 11.305909 -3.365425 3.419858
v 11.391019 -3.090378 3.487946
v 11.375022 -3.135477 3.487946
v 11.358719 -3.180454 3.487946
v 11.342093 -3.225302 3.487946
v 11.325125 -3.270013 3.487946
v 11.307798 -3.314578 3.487946
v 11.290100 -3.358990 3.487946
v 11.374680 -3.084418 3.555939
v 11.358719 -3.129416 3.555939
v 11.342452 -3.174293 3.555939
v 11.325863 -3.219041 3.555939
v 11.308932 -3.263652 3.555940
v 11.291647 -3.308118 3.555939
v 11.273986 -3.352431 3.555939
v 11.358016 -3.078339 3.623832
v 11.342093 -3.123235 3.623832
v 11.325863 -3.168010 3.623832
v 11.309310 -3.212655 3.623832
v 11.292419 -3.257164 3.623833
v 11.275172 -3.301529 3.623832
v 11.257552 -3.345741 3.623832
v 11.341011 -3.072136 3.691618
v 11.325125 -3.116927 3.691618
v 11.308932 -3.161597 3.691618
v 11.292419 -3.206139 3.691618
v 11.275567 -3.250544 3.691618
v 11.258361 -3.294805 3.691618
v 11.240782 -3.338914 3.691617
v 11.323647 -3.065802 3.759288
v 11.307800 -3.110486 3.759288
v 11.291647 -3.155050 3.759288
v 11.275173 -3.199485 3.759288
v 11.258360 -3.243785 3.759288
v 11.241194 -3.287940 3.759288
v 11.223657 -3.331944 3.759288
v 11.305910 -3.059331 3.826837
v 11.290100 -3.103906 3.826837
v 11.273987 -3.148361 3.826837
v 11.257552 -3.192688 3.826837
v 11.240781 -3.236879 3.826837
v 11.223656 -3.280927 3.826837
v 11.206162 -3.324823 3.826836
v 11.438252 -3.107609 3.283430
v 11.453461 -3.113157 3.215102
v 11.468427 -3.118616 3.146709
v 11.483167 -3.123994 3.078259
v 11.497701 -3.129296 3.009755
v 11.512043 -3.134528 2.941207
v 11.526213 -3.139697 2.872622
v 11.422154 -3.152998 3.283429
v 11.437329 -3.158640 3.215103
v 11.452262 -3.164191 3.146709
v 11.466971 -3.169660 3.078259
v 11.481473 -3.175051 3.009755
v 11.495783 -3.180372 2.941207
v 11.509922 -3.185627 2.872622
v 11.405746 -3.198266 3.283429
v 11.420886 -3.204000 3.215102
v 11.435786 -3.209643 3.146709
v 11.450463 -3.215202 3.078259
v 11.464932 -3.220683 3.009755
v 11.479212 -3.226091 2.941207
v 11.493319 -3.231434 2.872622
v 11.389012 -3.243402 3.283430
v 11.404118 -3.249230 3.215103
v 11.418983 -3.254965 3.146709
v 11.433626 -3.260614 3.078259
v 11.448064 -3.266183 3.009755
v 11.462311 -3.271680 2.941207
v 11.476386 -3.277109 2.872622
v 11.371934 -3.288401 3.283430
v 11.387005 -3.294322 3.215102
v 11.401836 -3.300148 3.146709
v 11.416446 -3.305887 3.078259
v 11.430849 -3.311545 3.009755
v 11.445063 -3.317129 2.941207
v 11.459105 -3.322644 2.872622
v 11.354497 -3.333254 3.283429
v 11.369531 -3.339266 3.215103
v 11.384328 -3.345184 3.146709
v 11.398902 -3.351012 3.078258
v 11.413271 -3.356759 3.009755
v 11.427451 -3.362430 2.941207
v 11.441461 -3.368032 2.872622
v 11.336683 -3.377952 3.283429
v 11.351681 -3.384057 3.215102
v 11.366441 -3.390065 3.146709
v 11.380979 -3.395983 3.078258
v 11.395313 -3.401818 3.009755
v 11.409459 -3.407576 2.941207
v 11.423433 -3.413264 2.872622
v 9.866899 -2.494128 7.445126
v 9.879096 -2.458310 7.445127
v 9.891088 -2.422416 7.445127
v 9.902891 -2.386451 7.445127
v 9.914516 -2.350422 7.445127
v 9.925979 -2.314333 7.445127
v 9.937288 -2.278192 7.445127
v 9.948463 -2.242005 7.445127
v 9.834950 -2.482694 7.503383
v 9.802775 -2.471179 7.561358
v 9.770361 -2.459580 7.619033
v 9.737696 -2.447891 7.676389
v 9.704767 -2.436107 7.733407
v 9.671563 -2.424224 7.790071
v 9.638070 -2.412239 7.846358
v 9.854487 -2.529860 7.445126
v 9.841846 -2.565504 7.445126
v 9.828960 -2.601051 7.445126
v 9.815820 -2.636497 7.445126
v 9.802409 -2.671833 7.445126
v 9.788716 -2.707055 7.445126
v 9.774726 -2.742156 7.445126
v 9.898636 -2.505484 7.386606
v 9.930170 -2.516769 7.327842
v 9.961517 -2.527986 7.268852
v 9.992687 -2.539141 7.209655
v 10.023692 -2.550237 7.150270
v 10.054547 -2.561279 7.090716
v 10.085262 -2.572271 7.031009
v 9.910899 -2.469471 7.386606
v 9.922957 -2.433381 7.386606
v 9.934823 -2.397220 7.386606
v 9.946512 -2.360993 7.386606
v 9.958036 -2.324707 7.386607
v 9.969408 -2.288368 7.386607
v 9.980643 -2.251984 7.386607
v 9.942500 -2.480562 7.327842
v 9.954622 -2.444277 7.327842
v 9.966552 -2.407919 7.327843
v 9.978305 -2.371497 7.327843
v 9.989892 -2.335015 7.327843
v 10.001326 -2.298480 7.327843
v 10.012622 -2.261899 7.327843
v 9.973911 -2.491586 7.268852
v 9.986098 -2.455107 7.268853
v 9.998094 -2.418556 7.268853
v 10.009908 -2.381938 7.268853
v 10.021556 -2.345262 7.268853
v 10.033051 -2.308532 7.268854
v 10.044408 -2.271755 7.268854
v 10.005146 -2.502548 7.209656
v 10.017398 -2.465876 7.209656
v 10.029456 -2.429132 7.209656
v 10.041333 -2.392321 7.209656
v 10.053043 -2.355451 7.209656
v 10.064599 -2.318527 7.209657
v 10.076015 -2.281555 7.209657
v 10.036217 -2.513453 7.150270
v 10.048532 -2.476589 7.150270
v 10.060655 -2.439652 7.150270
v 10.072594 -2.402649 7.150270
v 10.084365 -2.365586 7.150270
v 10.095981 -2.328469 7.150271
v 10.107457 -2.291305 7.150271
v 10.067137 -2.524304 7.090716
v 10.079516 -2.487250 7.090716
v 10.091701 -2.450122 7.090716
v 10.103702 -2.412927 7.090716
v 10.115534 -2.375672 7.090716
v 10.127211 -2.338363 7.090716
v 10.138745 -2.301006 7.090716
v 10.097918 -2.535107 7.031009
v 10.110360 -2.497862 7.031009
v 10.122606 -2.460544 7.031009
v 10.134669 -2.423159 7.031009
v 10.146563 -2.385713 7.031009
v 10.158298 -2.348212 7.031009
v 10.169893 -2.310664 7.031009
v 9.847079 -2.447074 7.503383
v 9.814837 -2.435759 7.561358
v 9.782354 -2.424359 7.619033
v 9.749620 -2.412871 7.676389
v 9.716623 -2.401290 7.733407
v 9.683349 -2.389613 7.790071
v 9.649786 -2.377834 7.846358
v 9.859006 -2.411378 7.503383
v 9.826697 -2.400261 7.561357
v 9.794147 -2.389062 7.619033
v 9.761347 -2.377776 7.676389
v 9.728281 -2.366399 7.733407
v 9.694938 -2.354927 7.790071
v 9.661306 -2.343355 7.846359
v 9.870744 -2.375611 7.503383
v 9.838369 -2.364694 7.561357
v 9.805754 -2.353695 7.619033
v 9.772886 -2.342612 7.676390
v 9.739754 -2.331439 7.733408
v 9.706343 -2.320172 7.790071
v 9.672643 -2.308808 7.846359
v 9.882305 -2.339779 7.503383
v 9.849865 -2.329062 7.561358
v 9.817185 -2.318264 7.619033
v 9.784253 -2.307384 7.676390
v 9.751055 -2.296415 7.733408
v 9.717578 -2.285355 7.790071
v 9.683809 -2.274198 7.846359
v 9.893703 -2.303889 7.503383
v 9.861200 -2.293372 7.561358
v 9.828456 -2.282776 7.619033
v 9.795460 -2.272099 7.676390
v 9.762196 -2.261334 7.733408
v 9.728654 -2.250481 7.790071
v 9.694819 -2.239532 7.846359
v 9.904953 -2.267948 7.503383
v 9.872386 -2.257630 7.561358
v 9.839580 -2.247236 7.619033
v 9.806519 -2.236762 7.676390
v 9.773190 -2.226203 7.733408
v 9.739585 -2.215556 7.790071
v 9.705686 -2.204816 7.846359
v 9.916064 -2.231960 7.503383
v 9.883437 -2.221843 7.561358
v 9.850568 -2.211651 7.619033
v 9.817444 -2.201380 7.676390
v 9.784053 -2.191027 7.733408
v 9.750382 -2.180587 7.790071
v 9.716419 -2.170056 7.846359
v 9.822607 -2.518230 7.503383
v 9.810033 -2.553678 7.503383
v 9.797219 -2.589030 7.503383
v 9.784151 -2.624279 7.503383
v 9.770814 -2.659421 7.503383
v 9.757196 -2.694449 7.503383
v 9.743284 -2.729357 7.503383
v 9.790500 -2.506518 7.561358
v 9.777997 -2.541768 7.561358
v 9.765255 -2.576922 7.561358
v 9.752258 -2.611976 7.561358
v 9.738996 -2.646922 7.561358
v 9.725454 -2.681755 7.561358
v 9.711619 -2.716468 7.561358
v 9.758156 -2.494719 7.619033
v 9.745724 -2.529770 7.619033
v 9.733052 -2.564726 7.619033
v 9.720129 -2.599581 7.619033
v 9.706942 -2.634331 7.619033
v 9.693477 -2.668967 7.619033
v 9.679721 -2.703483 7.619033
v 9.725560 -2.482828 7.676389
v 9.713200 -2.517679 7.676389
v 9.700601 -2.552435 7.676389
v 9.687751 -2.587091 7.676389
v 9.674640 -2.621641 7.676389
v 9.661252 -2.656079 7.676389
v 9.647574 -2.690398 7.676389
v 9.692702 -2.470842 7.733407
v 9.680413 -2.505490 7.733407
v 9.667887 -2.540044 7.733407
v 9.655112 -2.574499 7.733407
v 9.642077 -2.608849 7.733407
v 9.628766 -2.643087 7.733407
v 9.615168 -2.677207 7.733407
v 9.659569 -2.458755 7.790071
v 9.647352 -2.493199 7.790070
v 9.634900 -2.527550 7.790071
v 9.622201 -2.561802 7.790070
v 9.609241 -2.595950 7.790071
v 9.596009 -2.629986 7.790070
v 9.582491 -2.663906 7.790071
v 9.626147 -2.446563 7.846358
v 9.614003 -2.480802 7.846358
v 9.601625 -2.514947 7.846358
v 9.589003 -2.548995 7.846358
v 9.576120 -2.582939 7.846358
v 9.562968 -2.616772 7.846358
v 9.549531 -2.650490 7.846358
v 9.886155 -2.541413 7.386606
v 9.917624 -2.552892 7.327842
v 9.948903 -2.564302 7.268852
v 9.980005 -2.575649 7.209656
v 10.010945 -2.586936 7.150270
v 10.041733 -2.598167 7.090716
v 10.072384 -2.609349 7.031009
v 9.873444 -2.577251 7.386606
v 9.904843 -2.588924 7.327842
v 9.936055 -2.600527 7.268852
v 9.967090 -2.612065 7.209655
v 9.997962 -2.623542 7.150270
v 10.028684 -2.634963 7.090716
v 10.059266 -2.646333 7.031009
v 9.860489 -2.612993 7.386606
v 9.891818 -2.624859 7.327842
v 9.922959 -2.636654 7.268852
v 9.953926 -2.648382 7.209656
v 9.984730 -2.660049 7.150270
v 10.015382 -2.671660 7.090716
v 10.045897 -2.683217 7.031009
v 9.847276 -2.648632 7.386606
v 9.878533 -2.660690 7.327842
v 9.909604 -2.672677 7.268852
v 9.940500 -2.684596 7.209655
v 9.971232 -2.696452 7.150270
v 10.001817 -2.708250 7.090716
v 10.032263 -2.719996 7.031009
v 9.833794 -2.684162 7.386606
v 9.864977 -2.696412 7.327842
v 9.895975 -2.708589 7.268852
v 9.926799 -2.720698 7.209656
v 9.957460 -2.732743 7.150270
v 9.987972 -2.744730 7.090716
v 10.018347 -2.756662 7.031009
v 9.820024 -2.719576 7.386606
v 9.851134 -2.732018 7.327842
v 9.882059 -2.744385 7.268852
v 9.912808 -2.756683 7.209655
v 9.943398 -2.768916 7.150270
v 9.973837 -2.781090 7.090716
v 10.004139 -2.793209 7.031009
v 9.805959 -2.754869 7.386606
v 9.836993 -2.767501 7.327842
v 9.867842 -2.780058 7.268852
v 9.898517 -2.792545 7.209656
v 9.929031 -2.804965 7.150270
v 9.959396 -2.817326 7.090716
v 9.989625 -2.829630 7.031009
v 7.411528 -1.615450 10.511319
v 7.418565 -1.594783 10.511318
v 7.425484 -1.574072 10.511318
v 7.432294 -1.553321 10.511318
v 7.439002 -1.532531 10.511318
v 7.445615 -1.511708 10.511318
v 7.452142 -1.490855 10.511318
v 7.458589 -1.469975 10.511318
v 7.368266 -1.599968 10.548022
v 7.324879 -1.584442 10.584261
v 7.281359 -1.568868 10.620006
v 7.237701 -1.553244 10.655226
v 7.193899 -1.537569 10.689895
v 7.149946 -1.521840 10.723981
v 7.105836 -1.506055 10.757457
v 7.404366 -1.636068 10.511319
v 7.397071 -1.656634 10.511320
v 7.389636 -1.677145 10.511319
v 7.382053 -1.697597 10.511320
v 7.374316 -1.717986 10.511319
v 7.366415 -1.738309 10.511319
v 7.358344 -1.758563 10.511319
v 7.454670 -1.630889 10.474179
v 7.497699 -1.646287 10.436632
v 7.540620 -1.661647 10.398706
v 7.583441 -1.676971 10.360434
v 7.626168 -1.692261 10.321842
v 7.668807 -1.707520 10.282960
v 7.711363 -1.722749 10.243816
v 7.461797 -1.609956 10.474178
v 7.468805 -1.588979 10.474178
v 7.475703 -1.567959 10.474178
v 7.482497 -1.546902 10.474178
v 7.489196 -1.525811 10.474178
v 7.495807 -1.504689 10.474178
v 7.502337 -1.483540 10.474178
v 7.504916 -1.625089 10.436632
v 7.512013 -1.603845 10.436632
v 7.518999 -1.582559 10.436632
v 7.525879 -1.561235 10.436632
v 7.532662 -1.539876 10.436631
v 7.539357 -1.518486 10.436631
v 7.545971 -1.497069 10.436631
v 7.547929 -1.640184 10.398707
v 7.555115 -1.618675 10.398707
v 7.562187 -1.597123 10.398707
v 7.569153 -1.575533 10.398707
v 7.576021 -1.553907 10.398707
v 7.582800 -1.532250 10.398707
v 7.589496 -1.510565 10.398707
v 7.590839 -1.655244 10.360435
v 7.598115 -1.633470 10.360435
v 7.605273 -1.611653 10.360435
v 7.612326 -1.589796 10.360435
v 7.619279 -1.567904 10.360435
v 7.626141 -1.545981 10.360435
v 7.632918 -1.524029 10.360435
v 7.633657 -1.670271 10.321842
v 7.641019 -1.648232 10.321842
v 7.648265 -1.626151 10.321842
v 7.655402 -1.604029 10.321842
v 7.662440 -1.581871 10.321842
v 7.669385 -1.559681 10.321842
v 7.676246 -1.537463 10.321842
v 7.676384 -1.685266 10.282960
v 7.683835 -1.662964 10.282960
v 7.691168 -1.640618 10.282960
v 7.698392 -1.618232 10.282960
v 7.705513 -1.595809 10.282960
v 7.712541 -1.573354 10.282960
v 7.719483 -1.550870 10.282960
v 7.719030 -1.700233 10.243816
v 7.726570 -1.677668 10.243816
v 7.733989 -1.655058 10.243816
v 7.741297 -1.632408 10.243816
v 7.748502 -1.609720 10.243816
v 7.755613 -1.587000 10.243816
v 7.762638 -1.564251 10.243816
v 7.375212 -1.579569 10.548022
v 7.331734 -1.564310 10.584261
v 7.288122 -1.549005 10.620006
v 7.244373 -1.533651 10.655227
v 7.200479 -1.518246 10.689895
v 7.156433 -1.502788 10.723981
v 7.112230 -1.487275 10.757457
v 7.382042 -1.559125 10.548022
v 7.338473 -1.544135 10.584261
v 7.294773 -1.529099 10.620006
v 7.250934 -1.514015 10.655228
v 7.206949 -1.498881 10.689895
v 7.162812 -1.483695 10.723981
v 7.118519 -1.468454 10.757457
v 7.388763 -1.538642 10.548022
v 7.345107 -1.523920 10.584261
v 7.301318 -1.509153 10.620006
v 7.257390 -1.494340 10.655227
v 7.213317 -1.479477 10.689895
v 7.169091 -1.464563 10.723981
v 7.124707 -1.449597 10.757457
v 7.395385 -1.518121 10.548022
v 7.351642 -1.503668 10.584261
v 7.307765 -1.489172 10.620006
v 7.263750 -1.474629 10.655227
v 7.219588 -1.460039 10.689895
v 7.175275 -1.445398 10.723981
v 7.130803 -1.430705 10.757457
v 7.401913 -1.497567 10.548022
v 7.358084 -1.483384 10.584261
v 7.314121 -1.469158 10.620006
v 7.270020 -1.454887 10.655227
v 7.225772 -1.440569 10.689895
v 7.181372 -1.426201 10.723981
v 7.136813 -1.411782 10.757457
v 7.408355 -1.476983 10.548022
v 7.364441 -1.463070 10.584261
v 7.320395 -1.449115 10.620006
v 7.276208 -1.435116 10.655228
v 7.231874 -1.421070 10.689895
v 7.187388 -1.406976 10.723981
v 7.142744 -1.392832 10.757457
v 7.414720 -1.456372 10.548023
v 7.370722 -1.442730 10.584261
v 7.326591 -1.429047 10.620006
v 7.282320 -1.415320 10.655227
v 7.237903 -1.401547 10.689895
v 7.193332 -1.387727 10.723981
v 7.148602 -1.373858 10.757457
v 7.361197 -1.620320 10.548022
v 7.353996 -1.640621 10.548023
v 7.346657 -1.660867 10.548023
v 7.339173 -1.681054 10.548023
v 7.331535 -1.701180 10.548023
v 7.323736 -1.721241 10.548023
v 7.315769 -1.741233 10.548023
v 7.317902 -1.604526 10.584261
v 7.310796 -1.624561 10.584262
v 7.303554 -1.644541 10.584262
v 7.296167 -1.664464 10.584262
v 7.288630 -1.684325 10.584262
v 7.280932 -1.704123 10.584261
v 7.273070 -1.723852 10.584261
v 7.274475 -1.588684 10.620005
v 7.267465 -1.608451 10.620006
v 7.260319 -1.628165 10.620006
v 7.253031 -1.647822 10.620006
v 7.245593 -1.667419 10.620006
v 7.238000 -1.686952 10.620006
v 7.230242 -1.706418 10.620005
v 7.230911 -1.572792 10.655226
v 7.223995 -1.592291 10.655226
v 7.216947 -1.611738 10.655226
v 7.209757 -1.631128 10.655226
v 7.202420 -1.650459 10.655226
v 7.194930 -1.669727 10.655226
v 7.187278 -1.688929 10.655226
v 7.187202 -1.556848 10.689895
v 7.180382 -1.576078 10.689895
v 7.173430 -1.595256 10.689895
v 7.166340 -1.614379 10.689895
v 7.159105 -1.633443 10.689895
v 7.151717 -1.652446 10.689895
v 7.144171 -1.671383 10.689895
v 7.143343 -1.540848 10.723981
v 7.136619 -1.559808 10.723981
v 7.129765 -1.578717 10.723981
v 7.122774 -1.597572 10.723981
v 7.115640 -1.616368 10.723981
v 7.108356 -1.635104 10.723981
v 7.100915 -1.653776 10.723981
v 7.099328 -1.524791 10.757457
v 7.092699 -1.543481 10.757456
v 7.085942 -1.562119 10.757456
v 7.079052 -1.580704 10.757456
v 7.072020 -1.599233 10.757456
v 7.064840 -1.617701 10.757457
v 7.057506 -1.636106 10.757457
v 7.447416 -1.651772 10.474179
v 7.490353 -1.667436 10.436631
v 7.533182 -1.683060 10.398706
v 7.575912 -1.698647 10.360434
v 7.618547 -1.714201 10.321842
v 7.661095 -1.729722 10.282960
v 7.703561 -1.745213 10.243816
v 7.440027 -1.672604 10.474179
v 7.482870 -1.688531 10.436631
v 7.525607 -1.704419 10.398707
v 7.568243 -1.720269 10.360434
v 7.610785 -1.736085 10.321842
v 7.653240 -1.751868 10.282960
v 7.695613 -1.767620 10.243816
v 7.432497 -1.693379 10.474179
v 7.475245 -1.709570 10.436631
v 7.517886 -1.725720 10.398707
v 7.560428 -1.741833 10.360434
v 7.602875 -1.757910 10.321842
v 7.645235 -1.773955 10.282960
v 7.687512 -1.789968 10.243816
v 7.424817 -1.714094 10.474179
v 7.467467 -1.730548 10.436631
v 7.510012 -1.746960 10.398707
v 7.552456 -1.763335 10.360434
v 7.594807 -1.779673 10.321842
v 7.637070 -1.795977 10.282960
v 7.679252 -1.812250 10.243816
v 7.416980 -1.734746 10.474179
v 7.459530 -1.751462 10.436631
v 7.501975 -1.768136 10.398707
v 7.544321 -1.784770 10.360434
v 7.586573 -1.801369 10.321842
v 7.628738 -1.817933 10.282960
v 7.670821 -1.834465 10.243816
v 7.408977 -1.755331 10.474179
v 7.451426 -1.772307 10.436631
v 7.493770 -1.789242 10.398707
v 7.536015 -1.806137 10.360434
v 7.578166 -1.822994 10.321842
v 7.620231 -1.839817 10.282960
v 7.662214 -1.856607 10.243816
v 7.400801 -1.775845 10.474179
v 7.443147 -1.793082 10.436631
v 7.485387 -1.810276 10.398707
v 7.527529 -1.827430 10.360435
v 7.569577 -1.844545 10.321842
v 7.611538 -1.861626 10.282960
v 7.653419 -1.878674 10.243816
v 8.090256 -1.858326 -9.322190
v 8.098719 -1.833472 -9.322188
v 8.107040 -1.808564 -9.322188
v 8.115232 -1.783606 -9.322188
v 8.123299 -1.758604 -9.322188
v 8.131252 -1.733561 -9.322188
v 8.139102 -1.708482 -9.322188
v 8.146855 -1.683370 -9.322188
v 8.131714 -1.873162 -9.292355
v 8.173005 -1.887938 -9.262177
v 8.214114 -1.902650 -9.231641
v 8.255033 -1.917293 -9.200722
v 8.295751 -1.931864 -9.169401
v 8.336254 -1.946359 -9.137662
v 8.376534 -1.960773 -9.105481
v 8.081643 -1.883122 -9.322188
v 8.072870 -1.907856 -9.322188
v 8.063930 -1.932523 -9.322188
v 8.054810 -1.957120 -9.322188
v 8.045505 -1.981641 -9.322188
v 8.036001 -2.006083 -9.322188
v 8.026294 -2.030440 -9.322188
v 8.048639 -1.843433 -9.351702
v 8.006877 -1.828488 -9.380913
v 7.964978 -1.813494 -9.409840
v 7.922955 -1.798455 -9.438503
v 7.880817 -1.783376 -9.466925
v 7.838577 -1.768260 -9.495122
v 7.796247 -1.753111 -9.523113
v 8.057015 -1.818835 -9.351702
v 8.065251 -1.794185 -9.351702
v 8.073357 -1.769485 -9.351702
v 8.081342 -1.744741 -9.351702
v 8.089212 -1.719957 -9.351702
v 8.096980 -1.695137 -9.351702
v 8.104654 -1.670285 -9.351702
v 8.015164 -1.804148 -9.380912
v 8.023314 -1.779755 -9.380912
v 8.031335 -1.755315 -9.380912
v 8.039235 -1.730830 -9.380912
v 8.047024 -1.706305 -9.380912
v 8.054710 -1.681745 -9.380912
v 8.062304 -1.657154 -9.380912
v 7.973178 -1.789412 -9.409840
v 7.981240 -1.765279 -9.409840
v 7.989176 -1.741098 -9.409840
v 7.996992 -1.716873 -9.409840
v 8.004699 -1.692609 -9.409840
v 8.012303 -1.668310 -9.409840
v 8.019816 -1.643980 -9.409840
v 7.931067 -1.774633 -9.438503
v 7.939042 -1.750759 -9.438503
v 7.946892 -1.726839 -9.438503
v 7.954623 -1.702875 -9.438503
v 7.962247 -1.678872 -9.438503
v 7.969770 -1.654835 -9.438503
v 7.977201 -1.630766 -9.438503
v 7.888841 -1.759814 -9.466924
v 7.896729 -1.736201 -9.466924
v 7.904493 -1.712541 -9.466924
v 7.912141 -1.688839 -9.466924
v 7.919682 -1.665098 -9.466924
v 7.927122 -1.641323 -9.466924
v 7.934472 -1.617517 -9.466924
v 7.846512 -1.744959 -9.495121
v 7.854314 -1.721607 -9.495120
v 7.861992 -1.698209 -9.495121
v 7.869555 -1.674769 -9.495120
v 7.877011 -1.651291 -9.495121
v 7.884370 -1.627778 -9.495120
v 7.891640 -1.604236 -9.495121
v 7.804092 -1.730071 -9.523113
v 7.811806 -1.706981 -9.523113
v 7.819398 -1.683845 -9.523113
v 7.826877 -1.660668 -9.523113
v 7.834249 -1.637453 -9.523113
v 7.841525 -1.614204 -9.523113
v 7.848713 -1.590926 -9.523113
v 8.140265 -1.848052 -9.292355
v 8.181642 -1.862573 -9.262178
v 8.222837 -1.877031 -9.231641
v 8.263842 -1.891422 -9.200721
v 8.304645 -1.905741 -9.169401
v 8.345233 -1.919986 -9.137662
v 8.385598 -1.934152 -9.105481
v 8.148673 -1.822888 -9.292355
v 8.190134 -1.837154 -9.262178
v 8.231415 -1.851357 -9.231640
v 8.272504 -1.865495 -9.200721
v 8.313391 -1.879563 -9.169402
v 8.354063 -1.893557 -9.137662
v 8.394511 -1.907474 -9.105481
v 8.156947 -1.797674 -9.292355
v 8.198493 -1.811684 -9.262177
v 8.239857 -1.825633 -9.231641
v 8.281030 -1.839517 -9.200722
v 8.321999 -1.853333 -9.169402
v 8.362754 -1.867076 -9.137662
v 8.403283 -1.880743 -9.105480
v 8.165097 -1.772414 -9.292355
v 8.206725 -1.786168 -9.262177
v 8.248172 -1.799862 -9.231642
v 8.289427 -1.813492 -9.200722
v 8.330478 -1.827055 -9.169401
v 8.371314 -1.840547 -9.137660
v 8.411924 -1.853964 -9.105480
v 8.173134 -1.747113 -9.292355
v 8.214843 -1.760611 -9.262178
v 8.256371 -1.774049 -9.231642
v 8.297707 -1.787425 -9.200721
v 8.338838 -1.800734 -9.169401
v 8.379753 -1.813975 -9.137662
v 8.420443 -1.827141 -9.105480
v 8.181063 -1.721776 -9.292355
v 8.222853 -1.735016 -9.262178
v 8.264462 -1.748198 -9.231641
v 8.305877 -1.761319 -9.200722
v 8.347087 -1.774376 -9.169401
v 8.388082 -1.787364 -9.137660
v 8.428850 -1.800280 -9.105481
v 8.188896 -1.696406 -9.292355
v 8.230766 -1.709389 -9.262177
v 8.272454 -1.722315 -9.231641
v 8.313949 -1.735181 -9.200721
v 8.355237 -1.747983 -9.169401
v 8.396310 -1.760719 -9.137662
v 8.437156 -1.773384 -9.105481
v 8.123013 -1.898214 -9.292355
v 8.114150 -1.923202 -9.292355
v 8.105117 -1.948124 -9.292355
v 8.095903 -1.972973 -9.292355
v 8.086502 -1.997746 -9.292355
v 8.076902 -2.022440 -9.292355
v 8.067095 -2.047048 -9.292355
v 8.164215 -1.913244 -9.262177
v 8.155261 -1.938486 -9.262177
v 8.146136 -1.963660 -9.262177
v 8.136830 -1.988762 -9.262178
v 8.127334 -2.013787 -9.262178
v 8.117636 -2.038730 -9.262178
v 8.107729 -2.063588 -9.262178
v 8.205235 -1.928209 -9.231640
v 8.196194 -1.953703 -9.231640
v 8.186977 -1.979129 -9.231639
v 8.177578 -2.004481 -9.231641
v 8.167986 -2.029757 -9.231641
v 8.158192 -2.054950 -9.231641
v 8.148186 -2.080056 -9.231642
v 8.246068 -1.943104 -9.200721
v 8.236936 -1.968850 -9.200722
v 8.227630 -1.994526 -9.200720
v 8.218137 -2.020129 -9.200722
v 8.208449 -2.045653 -9.200721
v 8.198559 -2.071094 -9.200723
v 8.188455 -2.096448 -9.200723
v 8.286698 -1.957925 -9.169401
v 8.277477 -1.983921 -9.169401
v 8.268080 -2.009847 -9.169401
v 8.258495 -2.035698 -9.169402
v 8.248713 -2.061470 -9.169402
v 8.238728 -2.087158 -9.169403
v 8.228524 -2.112759 -9.169403
v 8.327115 -1.972669 -9.137662
v 8.317806 -1.998914 -9.137662
v 8.308318 -2.025087 -9.137662
v 8.298642 -2.051186 -9.137662
v 8.288768 -2.077205 -9.137663
v 8.278686 -2.103139 -9.137663
v 8.268385 -2.128984 -9.137663
v 8.367308 -1.987332 -9.105481
v 8.357912 -2.013824 -9.105481
v 8.348334 -2.040244 -9.105481
v 8.338568 -2.066588 -9.105481
v 8.328600 -2.092852 -9.105482
v 8.318422 -2.119031 -9.105482
v 8.308025 -2.145120 -9.105482
v 8.040115 -1.867973 -9.351702
v 7.998441 -1.852771 -9.380912
v 7.956632 -1.837519 -9.409840
v 7.914700 -1.822222 -9.438503
v 7.872652 -1.806883 -9.466925
v 7.830502 -1.791507 -9.495121
v 7.788261 -1.776098 -9.523114
v 8.031433 -1.892452 -9.351702
v 7.989850 -1.876993 -9.380913
v 7.948133 -1.861484 -9.409840
v 7.906291 -1.845928 -9.438503
v 7.864335 -1.830331 -9.466925
v 7.822278 -1.814696 -9.495122
v 7.780130 -1.799027 -9.523115
v 8.022585 -1.916864 -9.351702
v 7.981094 -1.901150 -9.380912
v 7.939469 -1.885384 -9.409839
v 7.897721 -1.869571 -9.438503
v 7.855859 -1.853716 -9.466925
v 7.813895 -1.837822 -9.495122
v 7.771841 -1.821894 -9.523115
v 8.013560 -1.941206 -9.351702
v 7.972164 -1.925237 -9.380913
v 7.930634 -1.909215 -9.409840
v 7.888981 -1.893146 -9.438503
v 7.847215 -1.877033 -9.466925
v 7.805346 -1.860882 -9.495122
v 7.763388 -1.844695 -9.523115
v 8.004350 -1.965474 -9.351702
v 7.963052 -1.949251 -9.380912
v 7.921618 -1.932974 -9.409840
v 7.880061 -1.916649 -9.438503
v 7.838392 -1.900280 -9.466925
v 7.796622 -1.883871 -9.495122
v 7.754761 -1.867426 -9.523115
v 7.994946 -1.989663 -9.351702
v 7.953746 -1.973186 -9.380913
v 7.912412 -1.956655 -9.409840
v 7.870954 -1.940075 -9.438503
v 7.829384 -1.923450 -9.466925
v 7.787714 -1.906785 -9.495122
v 7.745953 -1.890084 -9.523115
v 7.985339 -2.013769 -9.351702
v 7.944240 -1.997039 -9.380912
v 7.903006 -1.980255 -9.409839
v 7.861650 -1.963421 -9.438503
v 7.820182 -1.946541 -9.466925
v 7.778613 -1.929621 -9.495122
v 7.736954 -1.912663 -9.523115
v 9.794874 -3.853252 -6.751785
v 9.815418 -3.817748 -6.751785
v 9.835760 -3.782119 -6.751785
v 9.855916 -3.746375 -6.751785
v 9.875896 -3.710523 -6.751785
v 9.895717 -3.674575 -6.751785
v 9.915388 -3.638540 -6.751785
v 9.934922 -3.602426 -6.751785
v 9.821285 -3.869084 -6.702857
v 9.847463 -3.884776 -6.653655
v 9.873392 -3.900319 -6.604166
v 9.899058 -3.915704 -6.554373
v 9.924445 -3.930922 -6.504263
v 9.949540 -3.945965 -6.453819
v 9.974329 -3.960825 -6.403028
v 9.774118 -3.888621 -6.751785
v 9.753139 -3.923846 -6.751785
v 9.731919 -3.958918 -6.751785
v 9.710449 -3.993826 -6.751785
v 9.688717 -4.028563 -6.751785
v 9.666709 -4.063118 -6.751785
v 9.644411 -4.097481 -6.751785
v 9.768245 -3.837288 -6.800456
v 9.741408 -3.821202 -6.848886
v 9.714379 -3.805000 -6.897089
v 9.687177 -3.788693 -6.945079
v 9.659813 -3.772290 -6.992873
v 9.632301 -3.755798 -7.040486
v 9.604656 -3.739227 -7.087932
v 9.788692 -3.801949 -6.800456
v 9.808940 -3.766486 -6.800456
v 9.829001 -3.730907 -6.800457
v 9.848890 -3.695222 -6.800457
v 9.868617 -3.659441 -6.800457
v 9.888197 -3.623573 -6.800457
v 9.907640 -3.587627 -6.800457
v 9.761758 -3.786029 -6.848886
v 9.781911 -3.750732 -6.848885
v 9.801879 -3.715321 -6.848886
v 9.821673 -3.679804 -6.848886
v 9.841309 -3.644191 -6.848886
v 9.860796 -3.608492 -6.848886
v 9.880148 -3.572715 -6.848886
v 9.734633 -3.769995 -6.897089
v 9.754691 -3.734866 -6.897089
v 9.774564 -3.699624 -6.897089
v 9.794265 -3.664276 -6.897089
v 9.813807 -3.628832 -6.897089
v 9.833200 -3.593303 -6.897089
v 9.852461 -3.557696 -6.897089
v 9.707334 -3.753857 -6.945079
v 9.727294 -3.718897 -6.945079
v 9.747071 -3.683824 -6.945079
v 9.766678 -3.648646 -6.945079
v 9.786123 -3.613374 -6.945079
v 9.805427 -3.578015 -6.945079
v 9.824594 -3.542580 -6.945079
v 9.679871 -3.737623 -6.992873
v 9.699734 -3.702833 -6.992873
v 9.719415 -3.667930 -6.992873
v 9.738926 -3.632924 -6.992873
v 9.758278 -3.597823 -6.992873
v 9.777486 -3.562636 -6.992873
v 9.796560 -3.527373 -6.992873
v 9.652261 -3.721301 -7.040486
v 9.672027 -3.686683 -7.040485
v 9.691609 -3.651952 -7.040486
v 9.711025 -3.617117 -7.040485
v 9.730283 -3.582188 -7.040486
v 9.749394 -3.547175 -7.040486
v 9.768375 -3.512085 -7.040486
v 9.624517 -3.704901 -7.087932
v 9.644185 -3.670454 -7.087932
v 9.663671 -3.635895 -7.087932
v 9.682990 -3.601234 -7.087932
v 9.702152 -3.566479 -7.087932
v 9.721169 -3.531638 -7.087932
v 9.740056 -3.496723 -7.087932
v 9.841924 -3.833417 -6.702857
v 9.868195 -3.848947 -6.653655
v 9.894217 -3.864328 -6.604166
v 9.919973 -3.879554 -6.554373
v 9.945453 -3.894615 -6.504263
v 9.970637 -3.909504 -6.453820
v 9.995515 -3.924210 -6.403028
v 9.862360 -3.797624 -6.702857
v 9.888723 -3.812991 -6.653655
v 9.914838 -3.828211 -6.604166
v 9.940687 -3.843278 -6.554374
v 9.966255 -3.858181 -6.504263
v 9.991529 -3.872913 -6.453819
v 10.016495 -3.887465 -6.403028
v 9.882608 -3.761714 -6.702857
v 9.909065 -3.776918 -6.653655
v 9.935270 -3.791977 -6.604166
v 9.961209 -3.806884 -6.554374
v 9.986867 -3.821629 -6.504263
v 10.012230 -3.836204 -6.453820
v 10.037281 -3.850602 -6.403028
v 9.902682 -3.725698 -6.702857
v 9.929229 -3.740738 -6.653655
v 9.955524 -3.755635 -6.604166
v 9.981553 -3.770381 -6.554374
v 10.007300 -3.784967 -6.504263
v 10.032749 -3.799386 -6.453819
v 10.057889 -3.813628 -6.403028
v 9.922594 -3.689584 -6.702857
v 9.949231 -3.704460 -6.653655
v 9.975616 -3.719195 -6.604166
v 10.001733 -3.733779 -6.554374
v 10.027568 -3.748207 -6.504263
v 10.053104 -3.762468 -6.453820
v 10.078329 -3.776555 -6.403028
v 9.942354 -3.653383 -6.702857
v 9.969082 -3.668094 -6.653655
v 9.995557 -3.682665 -6.604166
v 10.021761 -3.697089 -6.554374
v 10.047683 -3.711356 -6.504263
v 10.073306 -3.725460 -6.453819
v 10.098616 -3.739391 -6.403028
v 9.961978 -3.617102 -6.702857
v 9.988796 -3.631649 -6.653655
v 10.015358 -3.646057 -6.604166
v 10.041651 -3.660319 -6.554374
v 10.067658 -3.674427 -6.504263
v 10.093368 -3.688372 -6.453820
v 10.118762 -3.702147 -6.403028
v 9.800435 -3.904616 -6.702855
v 9.779357 -3.940003 -6.702855
v 9.758040 -3.975237 -6.702855
v 9.736472 -4.010306 -6.702856
v 9.714640 -4.045203 -6.702857
v 9.692530 -4.079917 -6.702857
v 9.670129 -4.114439 -6.702857
v 9.826517 -3.920470 -6.653654
v 9.805345 -3.956018 -6.653653
v 9.783930 -3.991411 -6.653654
v 9.762264 -4.026640 -6.653654
v 9.740331 -4.061695 -6.653655
v 9.718121 -4.096567 -6.653655
v 9.695619 -4.131246 -6.653655
v 9.852352 -3.936172 -6.604165
v 9.831083 -3.971880 -6.604165
v 9.809574 -4.007432 -6.604165
v 9.787810 -4.042818 -6.604166
v 9.765780 -4.078031 -6.604166
v 9.743470 -4.113058 -6.604166
v 9.720866 -4.147892 -6.604166
v 9.877924 -3.951716 -6.554373
v 9.856563 -3.987581 -6.554373
v 9.834958 -4.023290 -6.554374
v 9.813098 -4.058832 -6.554374
v 9.790970 -4.094200 -6.554374
v 9.768561 -4.129383 -6.554374
v 9.745859 -4.164371 -6.554374
v 9.903219 -3.967091 -6.504263
v 9.881765 -4.003112 -6.504264
v 9.860066 -4.038976 -6.504264
v 9.838112 -4.074673 -6.504264
v 9.815887 -4.110195 -6.504263
v 9.793383 -4.145531 -6.504263
v 9.770580 -4.180671 -6.504263
v 9.928224 -3.982289 -6.453820
v 9.906677 -4.018465 -6.453820
v 9.884887 -4.054482 -6.453820
v 9.862839 -4.090333 -6.453820
v 9.840520 -4.126006 -6.453820
v 9.817917 -4.161493 -6.453819
v 9.795017 -4.196784 -6.453820
v 9.952923 -3.997301 -6.403028
v 9.931285 -4.033629 -6.403028
v 9.909404 -4.069798 -6.403028
v 9.887262 -4.105800 -6.403028
v 9.864849 -4.141623 -6.403028
v 9.842151 -4.177260 -6.403028
v 9.819155 -4.212699 -6.403028
v 9.747585 -3.872493 -6.800456
v 9.720846 -3.856241 -6.848886
v 9.693916 -3.839873 -6.897089
v 9.666812 -3.823399 -6.945079
v 9.639547 -3.806826 -6.992873
v 9.612134 -3.790164 -7.040486
v 9.584589 -3.773423 -7.087932
v 9.726702 -3.907554 -6.800456
v 9.700061 -3.891138 -6.848886
v 9.673231 -3.874604 -6.897089
v 9.646225 -3.857962 -6.945079
v 9.619061 -3.841221 -6.992873
v 9.591749 -3.824391 -7.040486
v 9.564305 -3.807479 -7.087932
v 9.705582 -3.942463 -6.800456
v 9.679041 -3.925882 -6.848886
v 9.652310 -3.909183 -6.897089
v 9.625407 -3.892375 -6.945079
v 9.598342 -3.875467 -6.992873
v 9.571132 -3.858468 -7.040486
v 9.543791 -3.841387 -7.087932
v 9.684212 -3.977210 -6.800456
v 9.657770 -3.960465 -6.848886
v 9.631143 -3.943601 -6.897089
v 9.604342 -3.926628 -6.945079
v 9.577378 -3.909553 -6.992873
v 9.550272 -3.892387 -7.040486
v 9.523035 -3.875137 -7.087932
v 9.662580 -4.011785 -6.800457
v 9.636241 -3.994878 -6.848886
v 9.609715 -3.977850 -6.897089
v 9.583016 -3.960711 -6.945079
v 9.556158 -3.943471 -6.992873
v 9.529155 -3.926138 -7.040486
v 9.502023 -3.908721 -7.087932
v 9.640674 -4.046179 -6.800457
v 9.614437 -4.029110 -6.848887
v 9.588015 -4.011920 -6.897089
v 9.561420 -3.994617 -6.945079
v 9.534668 -3.977212 -6.992873
v 9.507771 -3.959713 -7.040486
v 9.480744 -3.942129 -7.087932
v 9.618479 -4.080383 -6.800457
v 9.592348 -4.063153 -6.848886
v 9.566031 -4.045801 -6.897089
v 9.539541 -4.028336 -6.945080
v 9.512895 -4.010766 -6.992874
v 9.486105 -3.993102 -7.040486
v 9.459187 -3.975353 -7.087932
v 10.985361 -4.566882 -3.119753
v 11.010170 -4.524005 -3.119753
v 11.034738 -4.480978 -3.119753
v 11.059079 -4.437810 -3.119753
v 11.083210 -4.394514 -3.119752
v 11.107146 -4.351100 -3.119752
v 11.130902 -4.307582 -3.119752
v 11.154493 -4.263968 -3.119753
v 10.996395 -4.573497 -3.056931
v 11.007152 -4.579945 -2.993948
v 11.017611 -4.586214 -2.930797
v 11.027758 -4.592298 -2.867470
v 11.037576 -4.598183 -2.803959
v 11.047050 -4.603861 -2.740255
v 11.056160 -4.609323 -2.676350
v 10.960296 -4.609597 -3.119753
v 10.934958 -4.652137 -3.119752
v 10.909333 -4.694491 -3.119753
v 10.883407 -4.736650 -3.119753
v 10.857160 -4.778600 -3.119753
v 10.830581 -4.820330 -3.119753
v 10.803653 -4.861830 -3.119753
v 10.974065 -4.560111 -3.182423
v 10.962523 -4.553192 -3.244950
v 10.950753 -4.546136 -3.307341
v 10.938771 -4.538954 -3.369604
v 10.926592 -4.531653 -3.431748
v 10.914236 -4.524247 -3.493781
v 10.901717 -4.516743 -3.555709
v 10.998834 -4.517303 -3.182423
v 11.023361 -4.474346 -3.182423
v 11.047663 -4.431249 -3.182423
v 11.071754 -4.388023 -3.182423
v 11.095651 -4.344681 -3.182423
v 11.119367 -4.301233 -3.182423
v 11.142920 -4.257690 -3.182423
v 10.987250 -4.510456 -3.244950
v 11.011737 -4.467570 -3.244950
v 11.035997 -4.424545 -3.244950
v 11.060050 -4.381392 -3.244950
v 11.083904 -4.338121 -3.244950
v 11.107583 -4.294746 -3.244950
v 11.131096 -4.251277 -3.244950
v 10.975437 -4.503473 -3.307341
v 10.999883 -4.460661 -3.307341
v 11.024101 -4.417709 -3.307341
v 11.048112 -4.374629 -3.307341
v 11.071927 -4.331432 -3.307341
v 11.095564 -4.288131 -3.307341
v 11.119038 -4.244736 -3.307341
v 10.963413 -4.496366 -3.369604
v 10.987815 -4.453627 -3.369604
v 11.011992 -4.410749 -3.369604
v 11.035960 -4.367744 -3.369604
v 11.059733 -4.324623 -3.369604
v 11.083329 -4.281397 -3.369604
v 11.106763 -4.238077 -3.369604
v 10.951190 -4.489141 -3.431747
v 10.975550 -4.446478 -3.431748
v 10.999684 -4.403677 -3.431747
v 11.023610 -4.360747 -3.431747
v 11.047341 -4.317703 -3.431747
v 11.070895 -4.274553 -3.431747
v 11.094286 -4.231310 -3.431748
v 10.938789 -4.481811 -3.493780
v 10.963106 -4.439225 -3.493780
v 10.987197 -4.396500 -3.493780
v 11.011080 -4.353648 -3.493780
v 11.034767 -4.310681 -3.493780
v 11.058280 -4.267609 -3.493780
v 11.081629 -4.224443 -3.493780
v 10.926227 -4.474384 -3.555709
v 10.950497 -4.431876 -3.555709
v 10.974545 -4.389230 -3.555709
v 10.998384 -4.346457 -3.555709
v 11.022030 -4.303567 -3.555709
v 11.045499 -4.260574 -3.555709
v 11.068805 -4.217487 -3.555709
v 11.021244 -4.530552 -3.056931
v 11.032038 -4.536932 -2.993948
v 11.042535 -4.543138 -2.930797
v 11.052718 -4.549158 -2.867470
v 11.062572 -4.554982 -2.803959
v 11.072080 -4.560602 -2.740255
v 11.081223 -4.566007 -2.676350
v 11.045851 -4.487455 -3.056931
v 11.056683 -4.493770 -2.993948
v 11.067217 -4.499909 -2.930797
v 11.077435 -4.505866 -2.867470
v 11.087325 -4.511630 -2.803959
v 11.096865 -4.517190 -2.740255
v 11.106042 -4.522538 -2.676350
v 11.070231 -4.444219 -3.056931
v 11.081101 -4.450466 -2.993948
v 11.091672 -4.456541 -2.930797
v 11.101928 -4.462434 -2.867470
v 11.111851 -4.468136 -2.803958
v 11.121424 -4.473639 -2.740254
v 11.130631 -4.478930 -2.676350
v 11.094400 -4.400853 -3.056930
v 11.105309 -4.407033 -2.993948
v 11.115915 -4.413043 -2.930797
v 11.126205 -4.418873 -2.867470
v 11.136164 -4.424514 -2.803958
v 11.145770 -4.429956 -2.740255
v 11.155010 -4.435190 -2.676351
v 11.118375 -4.357371 -3.056930
v 11.129318 -4.363483 -2.993948
v 11.139962 -4.369427 -2.930797
v 11.150289 -4.375194 -2.867470
v 11.160280 -4.380774 -2.803958
v 11.169920 -4.386157 -2.740254
v 11.179191 -4.391334 -2.676350
v 11.142169 -4.313783 -3.056930
v 11.153150 -4.319827 -2.993948
v 11.163829 -4.325706 -2.930797
v 11.174191 -4.331409 -2.867470
v 11.184216 -4.336926 -2.803958
v 11.193888 -4.342249 -2.740254
v 11.203189 -4.347369 -2.676350
v 11.165797 -4.270100 -3.056930
v 11.176815 -4.276076 -2.993948
v 11.187531 -4.281889 -2.930797
v 11.197926 -4.287528 -2.867470
v 11.207984 -4.292984 -2.803958
v 11.217688 -4.298248 -2.740254
v 11.227021 -4.303310 -2.676350
v 10.971291 -4.616279 -3.056931
v 10.945912 -4.658887 -3.056930
v 10.920246 -4.701309 -3.056930
v 10.894277 -4.743535 -3.056930
v 10.867989 -4.785551 -3.056930
v 10.841368 -4.827349 -3.056931
v 10.814397 -4.868914 -3.056931
v 10.982006 -4.622793 -2.993948
v 10.956589 -4.665467 -2.993948
v 10.930884 -4.707955 -2.993948
v 10.904874 -4.750246 -2.993948
v 10.878546 -4.792328 -2.993948
v 10.851883 -4.834189 -2.993948
v 10.824869 -4.875820 -2.993948
v 10.992428 -4.629128 -2.930797
v 10.966973 -4.671866 -2.930797
v 10.941229 -4.714418 -2.930797
v 10.915181 -4.756772 -2.930797
v 10.888812 -4.798918 -2.930797
v 10.862108 -4.840842 -2.930797
v 10.835054 -4.882535 -2.930797
v 11.002539 -4.635273 -2.867470
v 10.977047 -4.678074 -2.867470
v 10.951265 -4.720688 -2.867470
v 10.925178 -4.763103 -2.867470
v 10.898771 -4.805310 -2.867470
v 10.872028 -4.847297 -2.867470
v 10.844936 -4.889050 -2.867470
v 11.012322 -4.641219 -2.803959
v 10.986794 -4.684080 -2.803959
v 10.960975 -4.726754 -2.803959
v 10.934852 -4.769230 -2.803959
v 10.908408 -4.811497 -2.803959
v 10.881627 -4.853541 -2.803959
v 10.854496 -4.895354 -2.803959
v 11.021762 -4.646955 -2.740255
v 10.996198 -4.689875 -2.740255
v 10.970344 -4.732607 -2.740255
v 10.944185 -4.775141 -2.740255
v 10.917705 -4.817465 -2.740255
v 10.890888 -4.859567 -2.740255
v 10.863721 -4.901436 -2.740255
v 11.030838 -4.652472 -2.676350
v 11.005240 -4.695448 -2.676351
v 10.979353 -4.738235 -2.676351
v 10.953161 -4.780825 -2.676350
v 10.926647 -4.823204 -2.676350
v 10.899796 -4.865361 -2.676350
v 10.872592 -4.907285 -2.676351
v 10.949040 -4.602756 -3.182423
v 10.937541 -4.595766 -3.244950
v 10.925813 -4.588637 -3.307341
v 10.913874 -4.581380 -3.369604
v 10.901740 -4.574005 -3.431748
v 10.889427 -4.566523 -3.493780
v 10.876954 -4.558942 -3.555709
v 10.923744 -4.645226 -3.182423
v 10.912286 -4.638165 -3.244950
v 10.900601 -4.630964 -3.307341
v 10.888706 -4.623634 -3.369604
v 10.876617 -4.616185 -3.431748
v 10.864350 -4.608626 -3.493780
v 10.851924 -4.600967 -3.555709
v 10.898161 -4.687511 -3.182423
v 10.886746 -4.680381 -3.244950
v 10.875105 -4.673108 -3.307341
v 10.863254 -4.665705 -3.369604
v 10.851210 -4.658180 -3.431748
v 10.838990 -4.650546 -3.493780
v 10.826608 -4.642811 -3.555709
v 10.872275 -4.729601 -3.182423
v 10.860905 -4.722400 -3.244950
v 10.849307 -4.715055 -3.307341
v 10.837502 -4.707580 -3.369605
v 10.825502 -4.699981 -3.431748
v 10.813329 -4.692270 -3.493781
v 10.800995 -4.684460 -3.555710
v 10.846073 -4.771482 -3.182423
v 10.834744 -4.764212 -3.244950
v 10.823192 -4.756796 -3.307341
v 10.811433 -4.749247 -3.369604
v 10.799479 -4.741574 -3.431748
v 10.787353 -4.733789 -3.493780
v 10.775066 -4.725904 -3.555709
v 10.819537 -4.813145 -3.182424
v 10.808253 -4.805804 -3.244950
v 10.796745 -4.798317 -3.307341
v 10.785031 -4.790696 -3.369604
v 10.773127 -4.782951 -3.431748
v 10.761046 -4.775092 -3.493781
v 10.748809 -4.767130 -3.555709
v 10.792651 -4.854577 -3.182424
v 10.781413 -4.847167 -3.244950
v 10.769952 -4.839609 -3.307341
v 10.758284 -4.831917 -3.369604
v 10.746427 -4.824099 -3.431748
v 10.734395 -4.816165 -3.493780
v 10.722205 -4.808128 -3.555709
v 11.121863 -4.648710 1.152675
v 11.147161 -4.604988 1.152675
v 11.172213 -4.561111 1.152675
v 11.197035 -4.517093 1.152675
v 11.221642 -4.472942 1.152675
v 11.246049 -4.428673 1.152675
v 11.270274 -4.384296 1.152675
v 11.294331 -4.339823 1.152675
v 11.115840 -4.645100 1.221545
v 11.109537 -4.641321 1.290419
v 11.102935 -4.637364 1.359297
v 11.096022 -4.633219 1.428175
v 11.088775 -4.628877 1.497054
v 11.081183 -4.624325 1.565931
v 11.073227 -4.619555 1.634805
v 11.096304 -4.692266 1.152675
v 11.070467 -4.735645 1.152675
v 11.044335 -4.778835 1.152674
v 11.017898 -4.821825 1.152674
v 10.991134 -4.864602 1.152675
v 10.964031 -4.907156 1.152674
v 10.936571 -4.949473 1.152674
v 11.127622 -4.652162 1.083810
v 11.133131 -4.655464 1.014953
v 11.138409 -4.658628 0.946105
v 11.143472 -4.661663 0.877267
v 11.148335 -4.664577 0.808440
v 11.153015 -4.667382 0.739627
v 11.157530 -4.670089 0.670829
v 11.152941 -4.608404 1.083810
v 11.178012 -4.564491 1.083810
v 11.202854 -4.520436 1.083810
v 11.227481 -4.476250 1.083810
v 11.251908 -4.431945 1.083810
v 11.276153 -4.387532 1.083810
v 11.300228 -4.343023 1.083810
v 11.158470 -4.611672 1.014953
v 11.183562 -4.567726 1.014953
v 11.208423 -4.523637 1.014953
v 11.233069 -4.479416 1.014953
v 11.257516 -4.435076 1.014953
v 11.281778 -4.390629 1.014953
v 11.305873 -4.346085 1.014953
v 11.163767 -4.614803 0.946105
v 11.188876 -4.570825 0.946105
v 11.213757 -4.526702 0.946105
v 11.238420 -4.482449 0.946105
v 11.262886 -4.438075 0.946105
v 11.287166 -4.393594 0.946105
v 11.311277 -4.349017 0.946105
v 11.168847 -4.617806 0.877266
v 11.193974 -4.573796 0.877267
v 11.218872 -4.529642 0.877266
v 11.243554 -4.485356 0.877267
v 11.268036 -4.440951 0.877267
v 11.292334 -4.396439 0.877267
v 11.316463 -4.351830 0.877267
v 11.173728 -4.620691 0.808440
v 11.198874 -4.576650 0.808440
v 11.223787 -4.532466 0.808440
v 11.248486 -4.488151 0.808440
v 11.272984 -4.443715 0.808440
v 11.297299 -4.399172 0.808440
v 11.321445 -4.354532 0.808440
v 11.178426 -4.623467 0.739627
v 11.203586 -4.579397 0.739627
v 11.228517 -4.535185 0.739627
v 11.253232 -4.490839 0.739627
v 11.277746 -4.446375 0.739627
v 11.302077 -4.401802 0.739627
v 11.326240 -4.357133 0.739627
v 11.182954 -4.626145 0.670829
v 11.208132 -4.582047 0.670829
v 11.233078 -4.537807 0.670829
v 11.257810 -4.493433 0.670829
v 11.282340 -4.448940 0.670829
v 11.306686 -4.404339 0.670829
v 11.330864 -4.359641 0.670829
v 11.141117 -4.601415 1.221545
v 11.134790 -4.597675 1.290419
v 11.128166 -4.593759 1.359297
v 11.121226 -4.589657 1.428176
v 11.113955 -4.585359 1.497054
v 11.106335 -4.580854 1.565931
v 11.098351 -4.576135 1.634805
v 11.166147 -4.557576 1.221545
v 11.159799 -4.553876 1.290420
v 11.153151 -4.550000 1.359297
v 11.146185 -4.545941 1.428176
v 11.138889 -4.541688 1.497054
v 11.131243 -4.537231 1.565931
v 11.123231 -4.532561 1.634805
v 11.190948 -4.513595 1.221545
v 11.184578 -4.509933 1.290419
v 11.177906 -4.506100 1.359297
v 11.170916 -4.502084 1.428176
v 11.163593 -4.497875 1.497054
v 11.155921 -4.493466 1.565931
v 11.147882 -4.488846 1.634805
v 11.215533 -4.469482 1.221545
v 11.209142 -4.465860 1.290419
v 11.202446 -4.462069 1.359297
v 11.195433 -4.458096 1.428175
v 11.188085 -4.453933 1.497054
v 11.180386 -4.449571 1.565931
v 11.172319 -4.445000 1.634805
v 11.239921 -4.425251 1.221545
v 11.233506 -4.421669 1.290419
v 11.226789 -4.417917 1.359297
v 11.219751 -4.413988 1.428176
v 11.212378 -4.409870 1.497054
v 11.204653 -4.405557 1.565931
v 11.196557 -4.401035 1.634805
v 11.264125 -4.380911 1.221545
v 11.257689 -4.377369 1.290420
v 11.250949 -4.373660 1.359297
v 11.243888 -4.369773 1.428176
v 11.236489 -4.365702 1.497054
v 11.228738 -4.361435 1.565931
v 11.220614 -4.356964 1.634805
v 11.288160 -4.336476 1.221545
v 11.281703 -4.332973 1.290419
v 11.274940 -4.329306 1.359297
v 11.267856 -4.325463 1.428176
v 11.260432 -4.321437 1.497054
v 11.252655 -4.317218 1.565931
v 11.244506 -4.312798 1.634805
v 11.090302 -4.688620 1.221545
v 11.064487 -4.731961 1.221545
v 11.038380 -4.775114 1.221545
v 11.011964 -4.818068 1.221545
v 10.985224 -4.860808 1.221545
v 10.958143 -4.903325 1.221545
v 10.930707 -4.945606 1.221545
v 11.084022 -4.684802 1.290419
v 11.058229 -4.728105 1.290419
v 11.032146 -4.771219 1.290419
v 11.005753 -4.814134 1.290419
v 10.979036 -4.856836 1.290419
v 10.951980 -4.899316 1.290419
v 10.924568 -4.941560 1.290419
v 11.077445 -4.680804 1.359297
v 11.051677 -4.724067 1.359297
v 11.025616 -4.767140 1.359297
v 10.999249 -4.810015 1.359297
v 10.972557 -4.852677 1.359297
v 10.945525 -4.895117 1.359297
v 10.918139 -4.937321 1.359297
v 11.070555 -4.676617 1.428176
v 11.044810 -4.719836 1.428176
v 11.018776 -4.762868 1.428175
v 10.992435 -4.805700 1.428176
v 10.965769 -4.848321 1.428176
v 10.938766 -4.890718 1.428175
v 10.911406 -4.932881 1.428175
v 11.063334 -4.672228 1.497054
v 11.037619 -4.715404 1.497054
v 11.011610 -4.758391 1.497054
v 10.985295 -4.801179 1.497054
v 10.958657 -4.843756 1.497054
v 10.931681 -4.886109 1.497054
v 10.904349 -4.928229 1.497054
v 11.055770 -4.667630 1.565931
v 11.030082 -4.710759 1.565931
v 11.004102 -4.753700 1.565931
v 10.977815 -4.796442 1.565931
v 10.951205 -4.838972 1.565931
v 10.924258 -4.881280 1.565931
v 10.896956 -4.923354 1.565931
v 11.047844 -4.662812 1.634805
v 11.022183 -4.705893 1.634805
v 10.996233 -4.748785 1.634805
v 10.969976 -4.791477 1.634805
v 10.943398 -4.833961 1.634805
v 10.916480 -4.876220 1.634805
v 10.889210 -4.918245 1.634805
v 11.102040 -4.695753 1.083810
v 11.107531 -4.699090 1.014953
v 11.112790 -4.702287 0.946105
v 11.117833 -4.705353 0.877266
v 11.122680 -4.708298 0.808440
v 11.127343 -4.711131 0.739627
v 11.131841 -4.713865 0.670829
v 11.076182 -4.739168 1.083810
v 11.081653 -4.742539 1.014953
v 11.086891 -4.745769 0.946104
v 11.091918 -4.748865 0.877266
v 11.096745 -4.751839 0.808440
v 11.101392 -4.754702 0.739627
v 11.105872 -4.757463 0.670828
v 11.050031 -4.782393 1.083810
v 11.055480 -4.785798 1.014953
v 11.060699 -4.789059 0.946104
v 11.065707 -4.792187 0.877266
v 11.070518 -4.795191 0.808440
v 11.075146 -4.798083 0.739627
v 11.079611 -4.800873 0.670828
v 11.023570 -4.825418 1.083810
v 11.028998 -4.828856 1.014953
v 11.034199 -4.832150 0.946104
v 11.039186 -4.835308 0.877266
v 11.043978 -4.838342 0.808440
v 11.048590 -4.841262 0.739627
v 11.053038 -4.844079 0.670828
v 10.996784 -4.868230 1.083810
v 11.002192 -4.871701 1.014953
v 11.007373 -4.875027 0.946104
v 11.012341 -4.878216 0.877266
v 11.017114 -4.881280 0.808440
v 11.021708 -4.884228 0.739627
v 11.026139 -4.887073 0.670828
v 10.969659 -4.910818 1.083810
v 10.975045 -4.914322 1.014953
v 10.980206 -4.917680 0.946104
v 10.985154 -4.920899 0.877266
v 10.989909 -4.923992 0.808440
v 10.994486 -4.926970 0.739627
v 10.998899 -4.929840 0.670828
v 10.942179 -4.953170 1.083810
v 10.947543 -4.956708 1.014953
v 10.952682 -4.960096 0.946104
v 10.957612 -4.963346 0.877266
v 10.962348 -4.966469 0.808440
v 10.966906 -4.969474 0.739627
v 10.971301 -4.972372 0.670828
v 10.183599 -4.086278 5.479878
v 10.205535 -4.048367 5.479878
v 10.227257 -4.010322 5.479878
v 10.248780 -3.972153 5.479879
v 10.270117 -3.933871 5.479879
v 10.291281 -3.895485 5.479879
v 10.312284 -3.857006 5.479879
v 10.333143 -3.818444 5.479879
v 10.161437 -4.072993 5.544559
v 10.139033 -4.059563 5.609056
v 10.116376 -4.045981 5.673357
v 10.093452 -4.032239 5.737449
v 10.070246 -4.018328 5.801320
v 10.046744 -4.004240 5.864955
v 10.022934 -3.989968 5.928345
v 10.161437 -4.124045 5.479879
v 10.139033 -4.161659 5.479879
v 10.116376 -4.199109 5.479879
v 10.093452 -4.236385 5.479879
v 10.070246 -4.273477 5.479879
v 10.046744 -4.310374 5.479879
v 10.022934 -4.347068 5.479879
v 10.205535 -4.099427 5.415028
v 10.227258 -4.112448 5.350019
v 10.248780 -4.125350 5.284866
v 10.270116 -4.138139 5.219581
v 10.291281 -4.150826 5.154176
v 10.312285 -4.163417 5.088665
v 10.333144 -4.175921 5.023060
v 10.227550 -4.061380 5.415028
v 10.249349 -4.023198 5.415028
v 10.270949 -3.984894 5.415028
v 10.292362 -3.946474 5.415028
v 10.313602 -3.907951 5.415028
v 10.334682 -3.869334 5.415028
v 10.355616 -3.830633 5.415028
v 10.249349 -4.074266 5.350020
v 10.271226 -4.035950 5.350019
v 10.292902 -3.997509 5.350019
v 10.314391 -3.958954 5.350019
v 10.335706 -3.920295 5.350019
v 10.356860 -3.881541 5.350019
v 10.377868 -3.842704 5.350020
v 10.270949 -4.087034 5.284866
v 10.292902 -4.048584 5.284866
v 10.314654 -4.010009 5.284866
v 10.336217 -3.971319 5.284866
v 10.357606 -3.932525 5.284866
v 10.378835 -3.893636 5.284866
v 10.399916 -3.854663 5.284867
v 10.292361 -4.099692 5.219581
v 10.314390 -4.061110 5.219581
v 10.336217 -4.022401 5.219581
v 10.357854 -3.983578 5.219581
v 10.379317 -3.944650 5.219581
v 10.400620 -3.905627 5.219581
v 10.421773 -3.866520 5.219581
v 10.313601 -4.112247 5.154176
v 10.335706 -4.073534 5.154176
v 10.357606 -4.034693 5.154176
v 10.379317 -3.995737 5.154176
v 10.400854 -3.956676 5.154176
v 10.422229 -3.917521 5.154176
v 10.443454 -3.878280 5.154176
v 10.334682 -4.124709 5.088665
v 10.356860 -4.085863 5.088665
v 10.378835 -4.046892 5.088665
v 10.400620 -4.007805 5.088665
v 10.422229 -3.968613 5.088665
v 10.443675 -3.929325 5.088665
v 10.464972 -3.889952 5.088665
v 10.355615 -4.137084 5.023060
v 10.377868 -4.098108 5.023060
v 10.399916 -4.059008 5.023060
v 10.421773 -4.019790 5.023059
v 10.443454 -3.980467 5.023060
v 10.464972 -3.941048 5.023060
v 10.486341 -3.901543 5.023060
v 10.183292 -4.035219 5.544559
v 10.160810 -4.021928 5.609056
v 10.138071 -4.008486 5.673357
v 10.115065 -3.994886 5.737449
v 10.091775 -3.981119 5.801320
v 10.068189 -3.967177 5.864956
v 10.044294 -3.953052 5.928345
v 10.204937 -3.997312 5.544559
v 10.182373 -3.984160 5.609056
v 10.159555 -3.970859 5.673357
v 10.136467 -3.957401 5.737449
v 10.113095 -3.943779 5.801320
v 10.089426 -3.929983 5.864956
v 10.065446 -3.916006 5.928345
v 10.226382 -3.959281 5.544559
v 10.203740 -3.946269 5.609056
v 10.180841 -3.933110 5.673357
v 10.157674 -3.919796 5.737450
v 10.134220 -3.906317 5.801320
v 10.110468 -3.892668 5.864956
v 10.086404 -3.878839 5.928345
v 10.247641 -3.921138 5.544559
v 10.224920 -3.908266 5.609056
v 10.201943 -3.895249 5.673357
v 10.178696 -3.882077 5.737449
v 10.155161 -3.868744 5.801320
v 10.131328 -3.855241 5.864956
v 10.107181 -3.841562 5.928345
v 10.268726 -3.882891 5.544559
v 10.245930 -3.870160 5.609056
v 10.222874 -3.857285 5.673357
v 10.199546 -3.844257 5.737449
v 10.175932 -3.831069 5.801320
v 10.152018 -3.817714 5.864956
v 10.127788 -3.804184 5.928345
v 10.289655 -3.844551 5.544559
v 10.266781 -3.831961 5.609056
v 10.243648 -3.819228 5.673357
v 10.220241 -3.806345 5.737449
v 10.196546 -3.793303 5.801320
v 10.172552 -3.780096 5.864955
v 10.148242 -3.766715 5.928345
v 10.310439 -3.806129 5.544559
v 10.287489 -3.793679 5.609056
v 10.264278 -3.781089 5.673357
v 10.240793 -3.768350 5.737449
v 10.217020 -3.755454 5.801320
v 10.192944 -3.742395 5.864956
v 10.168553 -3.729165 5.928345
v 10.139355 -4.110623 5.544559
v 10.117032 -4.148101 5.544559
v 10.094457 -4.185415 5.544559
v 10.071616 -4.222556 5.544559
v 10.048493 -4.259513 5.544559
v 10.025077 -4.296278 5.544559
v 10.001353 -4.332838 5.544559
v 10.117032 -4.097055 5.609056
v 10.094792 -4.134396 5.609056
v 10.072300 -4.171572 5.609056
v 10.049541 -4.208577 5.609056
v 10.026505 -4.245399 5.609056
v 10.003173 -4.282028 5.609056
v 9.979537 -4.318455 5.609056
v 10.094458 -4.083334 5.673357
v 10.072300 -4.120535 5.673357
v 10.049891 -4.157573 5.673357
v 10.027217 -4.194440 5.673357
v 10.004266 -4.231124 5.673357
v 9.981022 -4.267617 5.673357
v 9.957474 -4.303907 5.673357
v 10.071616 -4.069450 5.737449
v 10.049541 -4.106510 5.737449
v 10.027217 -4.143409 5.737449
v 10.004630 -4.180136 5.737449
v 9.981765 -4.216681 5.737449
v 9.958610 -4.253035 5.737449
v 9.935150 -4.289188 5.737449
v 10.048493 -4.055396 5.801320
v 10.026505 -4.092313 5.801320
v 10.004266 -4.129069 5.801320
v 9.981765 -4.165655 5.801320
v 9.958988 -4.202060 5.801320
v 9.935922 -4.238275 5.801320
v 9.912553 -4.274289 5.801320
v 10.025077 -4.041163 5.864956
v 10.003173 -4.077936 5.864955
v 9.981022 -4.114549 5.864956
v 9.958610 -4.150991 5.864955
v 9.935922 -4.187254 5.864956
v 9.912946 -4.223327 5.864955
v 9.889668 -4.259200 5.864956
v 10.001353 -4.026744 5.928344
v 9.979537 -4.063371 5.928344
v 9.957474 -4.099837 5.928344
v 9.935150 -4.136135 5.928344
v 9.912553 -4.172253 5.928344
v 9.889668 -4.208182 5.928344
v 9.866484 -4.243913 5.928344
v 10.183293 -4.137330 5.415028
v 10.204937 -4.150485 5.350020
v 10.226381 -4.163520 5.284866
v 10.247642 -4.176441 5.219581
v 10.268728 -4.189258 5.154176
v 10.289657 -4.201979 5.088665
v 10.310440 -4.214611 5.023060
v 10.160810 -4.175078 5.415029
v 10.182374 -4.188367 5.350019
v 10.203740 -4.201534 5.284866
v 10.224920 -4.214586 5.219581
v 10.245931 -4.227533 5.154176
v 10.266782 -4.240384 5.088665
v 10.287489 -4.253144 5.023060
v 10.138071 -4.212663 5.415029
v 10.159554 -4.226084 5.350020
v 10.180841 -4.239383 5.284866
v 10.201943 -4.252566 5.219581
v 10.222875 -4.265642 5.154176
v 10.243649 -4.278620 5.088665
v 10.264278 -4.291509 5.023060
v 10.115065 -4.250072 5.415029
v 10.136467 -4.263625 5.350019
v 10.157673 -4.277055 5.284866
v 10.178695 -4.290369 5.219581
v 10.199546 -4.303574 5.154176
v 10.220243 -4.316680 5.088665
v 10.240794 -4.329695 5.023060
v 10.091775 -4.287297 5.415029
v 10.113095 -4.300982 5.350019
v 10.134220 -4.314542 5.284866
v 10.155160 -4.327985 5.219581
v 10.175931 -4.341318 5.154176
v 10.196548 -4.354551 5.088665
v 10.217021 -4.367693 5.023060
v 10.068189 -4.324327 5.415028
v 10.089425 -4.338143 5.350019
v 10.110468 -4.351833 5.284866
v 10.131327 -4.365404 5.219582
v 10.152017 -4.378865 5.154177
v 10.172552 -4.392224 5.088665
v 10.192945 -4.405493 5.023060
v 10.044294 -4.361152 5.415028
v 10.065447 -4.375098 5.350019
v 10.086405 -4.388917 5.284866
v 10.107181 -4.402616 5.219581
v 10.127789 -4.416204 5.154177
v 10.148242 -4.429689 5.088665
v 10.168553 -4.443082 5.023060
v 8.313412 -2.965209 9.153072
v 8.328644 -2.938880 9.153070
v 8.343730 -2.912459 9.153070
v 8.358678 -2.885951 9.153070
v 8.373496 -2.859365 9.153070
v 8.388192 -2.832707 9.153072
v 8.402781 -2.805984 9.153072
v 8.417266 -2.779203 9.153072
v 8.278483 -2.944271 9.201961
v 8.243390 -2.923236 9.250472
v 8.208126 -2.902097 9.298583
v 8.172681 -2.880850 9.346268
v 8.137046 -2.859489 9.393505
v 8.101214 -2.838009 9.440268
v 8.065175 -2.816406 9.486531
v 8.298019 -2.991438 9.153072
v 8.282460 -3.017560 9.153072
v 8.266726 -3.043568 9.153072
v 8.250805 -3.069456 9.153072
v 8.234689 -3.095215 9.153073
v 8.218367 -3.120840 9.153073
v 8.201832 -3.146323 9.153073
v 8.348185 -2.986054 9.103829
v 8.382812 -3.006812 9.054256
v 8.417302 -3.027487 9.004381
v 8.451665 -3.048085 8.954226
v 8.485908 -3.068611 8.903813
v 8.520039 -3.089071 8.853168
v 8.554068 -3.109469 8.802316
v 8.363543 -2.959510 9.103828
v 8.378752 -2.932873 9.103828
v 8.393822 -2.906148 9.103828
v 8.408760 -2.879344 9.103828
v 8.423578 -2.852468 9.103829
v 8.438285 -2.825526 9.103829
v 8.452889 -2.798526 9.103829
v 8.398294 -2.980053 9.054256
v 8.413627 -2.953200 9.054256
v 8.428817 -2.926260 9.054256
v 8.443876 -2.899240 9.054256
v 8.458816 -2.872146 9.054257
v 8.473640 -2.844987 9.054258
v 8.488363 -2.817769 9.054258
v 8.432909 -3.000515 9.004381
v 8.448363 -2.973447 9.004381
v 8.463675 -2.946292 9.004381
v 8.478855 -2.919056 9.004381
v 8.493913 -2.891746 9.004381
v 8.508856 -2.864370 9.004381
v 8.523696 -2.836935 9.004381
v 8.467395 -3.020900 8.954226
v 8.482970 -2.993619 8.954226
v 8.498404 -2.966249 8.954226
v 8.513703 -2.938798 8.954225
v 8.528878 -2.911273 8.954225
v 8.543941 -2.883681 8.954225
v 8.558898 -2.856030 8.954226
v 8.501760 -3.041214 8.903813
v 8.517457 -3.013720 8.903812
v 8.533010 -2.986137 8.903812
v 8.548429 -2.958472 8.903812
v 8.563724 -2.930732 8.903812
v 8.578902 -2.902925 8.903812
v 8.593976 -2.875057 8.903812
v 8.536014 -3.061462 8.853168
v 8.551831 -3.033756 8.853168
v 8.567504 -3.005960 8.853168
v 8.583042 -2.978082 8.853168
v 8.598454 -2.950128 8.853168
v 8.613751 -2.922106 8.853168
v 8.628942 -2.894023 8.853168
v 8.570164 -3.081650 8.802315
v 8.586102 -3.053732 8.802315
v 8.601895 -3.025724 8.802315
v 8.617552 -2.997633 8.802315
v 8.633081 -2.969465 8.802315
v 8.648495 -2.941229 8.802315
v 8.663800 -2.912933 8.802315
v 8.293591 -2.918159 9.201961
v 8.258373 -2.897341 9.250472
v 8.222982 -2.876420 9.298583
v 8.187410 -2.855393 9.346269
v 8.151649 -2.834253 9.393505
v 8.115686 -2.812995 9.440268
v 8.079518 -2.791615 9.486531
v 8.308554 -2.891954 9.201961
v 8.273211 -2.871354 9.250473
v 8.237695 -2.850653 9.298584
v 8.201996 -2.829846 9.346270
v 8.166108 -2.808927 9.393505
v 8.130019 -2.787892 9.440268
v 8.093723 -2.766736 9.486531
v 8.323377 -2.865665 9.201961
v 8.287911 -2.845284 9.250473
v 8.252271 -2.824802 9.298584
v 8.216449 -2.804216 9.346270
v 8.180435 -2.783519 9.393505
v 8.144220 -2.762708 9.440268
v 8.107798 -2.741776 9.486531
v 8.338073 -2.839297 9.201961
v 8.302485 -2.819135 9.250473
v 8.266722 -2.798874 9.298584
v 8.230775 -2.778510 9.346270
v 8.194637 -2.758036 9.393505
v 8.158298 -2.737449 9.440268
v 8.121751 -2.716743 9.486531
v 8.352650 -2.812858 9.201961
v 8.316941 -2.792917 9.250473
v 8.281056 -2.772877 9.298584
v 8.244987 -2.752734 9.346269
v 8.208726 -2.732484 9.393506
v 8.172263 -2.712121 9.440268
v 8.135591 -2.691641 9.486531
v 8.367117 -2.786355 9.201961
v 8.331287 -2.766634 9.250473
v 8.295282 -2.746815 9.298584
v 8.259092 -2.726896 9.346270
v 8.222709 -2.706870 9.393506
v 8.186122 -2.686732 9.440269
v 8.149325 -2.666478 9.486531
v 8.381484 -2.759794 9.201961
v 8.345535 -2.740294 9.250473
v 8.309410 -2.720698 9.298584
v 8.273099 -2.701001 9.346269
v 8.236594 -2.681200 9.393505
v 8.199885 -2.661288 9.440268
v 8.162967 -2.641261 9.486531
v 8.263217 -2.970284 9.201961
v 8.247787 -2.996192 9.201961
v 8.232181 -3.021987 9.201962
v 8.216391 -3.047661 9.201962
v 8.200407 -3.073209 9.201962
v 8.184219 -3.098624 9.201962
v 8.167820 -3.123897 9.201962
v 8.228251 -2.949033 9.250474
v 8.212950 -2.974725 9.250474
v 8.197474 -3.000304 9.250474
v 8.181815 -3.025765 9.250475
v 8.165964 -3.051100 9.250474
v 8.149912 -3.076303 9.250474
v 8.133649 -3.101367 9.250474
v 8.193115 -2.927676 9.298584
v 8.177942 -2.953151 9.298584
v 8.162597 -2.978515 9.298584
v 8.147070 -3.003762 9.298585
v 8.131353 -3.028883 9.298585
v 8.115436 -3.053874 9.298584
v 8.099310 -3.078725 9.298584
v 8.157799 -2.906210 9.346269
v 8.142756 -2.931468 9.346270
v 8.127541 -2.956615 9.346270
v 8.112147 -2.981645 9.346270
v 8.096564 -3.006552 9.346270
v 8.080784 -3.031329 9.346270
v 8.064795 -3.055968 9.346270
v 8.122293 -2.884630 9.393505
v 8.107380 -2.909668 9.393505
v 8.092298 -2.934597 9.393506
v 8.077037 -2.959411 9.393506
v 8.061590 -2.984102 9.393506
v 8.045945 -3.008663 9.393505
v 8.030096 -3.033089 9.393505
v 8.086591 -2.862929 9.440268
v 8.071809 -2.887747 9.440268
v 8.056859 -2.912457 9.440268
v 8.041732 -2.937052 9.440268
v 8.026420 -2.961526 9.440268
v 8.010914 -2.985872 9.440268
v 7.995203 -3.010083 9.440268
v 8.050682 -2.841103 9.486531
v 8.036032 -2.865700 9.486531
v 8.021215 -2.890189 9.486531
v 8.006224 -2.914565 9.486531
v 7.991048 -2.938820 9.486531
v 7.975680 -2.962949 9.486531
v 7.960110 -2.986944 9.486530
v 8.332667 -3.012498 9.103829
v 8.367170 -3.033469 9.054258
v 8.401535 -3.054357 9.004381
v 8.435773 -3.075167 8.954226
v 8.469892 -3.095904 8.903813
v 8.503900 -3.116574 8.853168
v 8.537805 -3.137182 8.802316
v 8.316981 -3.038833 9.103829
v 8.351357 -3.060017 9.054258
v 8.385596 -3.081117 9.004381
v 8.419708 -3.102139 8.954226
v 8.453702 -3.123086 8.903813
v 8.487584 -3.143966 8.853168
v 8.521365 -3.164783 8.802316
v 8.301118 -3.065054 9.103829
v 8.335365 -3.086450 9.054258
v 8.369477 -3.107761 9.004381
v 8.403462 -3.128993 8.954226
v 8.437329 -3.150150 8.903813
v 8.471085 -3.171238 8.853168
v 8.504740 -3.192264 8.802315
v 8.285067 -3.091153 9.103829
v 8.319185 -3.112760 9.054258
v 8.353167 -3.134281 9.004381
v 8.387023 -3.155722 8.954226
v 8.420761 -3.177088 8.903812
v 8.454390 -3.198384 8.853168
v 8.487917 -3.219617 8.802315
v 8.268818 -3.117124 9.103829
v 8.302805 -3.138940 9.054258
v 8.336658 -3.160670 9.004381
v 8.370382 -3.182319 8.954225
v 8.403992 -3.203893 8.903812
v 8.437490 -3.225396 8.853168
v 8.470888 -3.246835 8.802315
v 8.252363 -3.142958 9.103829
v 8.286218 -3.164983 9.054258
v 8.319937 -3.186921 9.004380
v 8.353530 -3.208777 8.954225
v 8.387008 -3.230557 8.903812
v 8.420375 -3.252266 8.853168
v 8.453643 -3.273910 8.802315
v 8.235693 -3.168649 9.103830
v 8.269412 -3.190882 9.054257
v 8.302998 -3.213027 9.004380
v 8.336457 -3.235089 8.954225
v 8.369802 -3.257074 8.903811
v 8.403036 -3.278988 8.853167
v 8.436172 -3.300836 8.802315
v 6.466184 -1.857931 -10.123115
v 6.474753 -1.843016 -10.123122
v 6.483242 -1.828048 -10.123130
v 6.491655 -1.813033 -10.123138
v 6.499998 -1.797975 -10.123145
v 6.508281 -1.782879 -10.123151
v 6.516507 -1.767751 -10.123157
v 6.524686 -1.752594 -10.123158
v 6.507792 -1.882860 -10.103962
v 6.549234 -1.907693 -10.084459
v 6.590515 -1.932431 -10.064583
v 6.631634 -1.957074 -10.044312
v 6.672593 -1.981624 -10.023622
v 6.713392 -2.006079 -10.002492
v 6.754035 -2.030442 -9.980897
v 6.457524 -1.872790 -10.123106
v 6.448770 -1.887586 -10.123097
v 6.439913 -1.902316 -10.123089
v 6.430947 -1.916975 -10.123081
v 6.421865 -1.931558 -10.123075
v 6.412662 -1.946060 -10.123071
v 6.403329 -1.960476 -10.123068
v 6.424410 -1.832907 -10.141939
v 6.382467 -1.807787 -10.160459
v 6.340358 -1.782570 -10.178696
v 6.298078 -1.757257 -10.196673
v 6.255625 -1.731846 -10.214416
v 6.212999 -1.706337 -10.231942
v 6.170199 -1.680731 -10.249278
v 6.432811 -1.818239 -10.141951
v 6.441133 -1.803519 -10.141962
v 6.449382 -1.788753 -10.141973
v 6.457564 -1.773947 -10.141984
v 6.465690 -1.759104 -10.141993
v 6.473763 -1.744231 -10.141998
v 6.481794 -1.729331 -10.142003
v 6.390696 -1.793364 -10.160475
v 6.398846 -1.778890 -10.160491
v 6.406925 -1.764373 -10.160507
v 6.414944 -1.749815 -10.160521
v 6.422909 -1.735225 -10.160533
v 6.430827 -1.720605 -10.160542
v 6.438707 -1.705963 -10.160547
v 6.348405 -1.768390 -10.178718
v 6.356378 -1.754161 -10.178740
v 6.364285 -1.739889 -10.178761
v 6.372133 -1.725580 -10.178780
v 6.379932 -1.711239 -10.178795
v 6.387692 -1.696873 -10.178807
v 6.395421 -1.682488 -10.178815
v 6.305938 -1.743317 -10.196702
v 6.313727 -1.729330 -10.196732
v 6.321454 -1.715301 -10.196758
v 6.329128 -1.701238 -10.196783
v 6.336759 -1.687146 -10.196802
v 6.344357 -1.673032 -10.196818
v 6.351930 -1.658903 -10.196829
v 6.263292 -1.718144 -10.214452
v 6.270891 -1.704396 -10.214489
v 6.278432 -1.690608 -10.214522
v 6.285926 -1.676788 -10.214553
v 6.293383 -1.662943 -10.214579
v 6.300814 -1.649080 -10.214600
v 6.308230 -1.635206 -10.214612
v 6.220467 -1.692870 -10.231990
v 6.227868 -1.679358 -10.232035
v 6.235216 -1.665808 -10.232078
v 6.242522 -1.652229 -10.232115
v 6.249802 -1.638628 -10.232148
v 6.257063 -1.625014 -10.232173
v 6.264319 -1.611395 -10.232189
v 6.177458 -1.667495 -10.249336
v 6.184654 -1.654215 -10.249392
v 6.191802 -1.640900 -10.249445
v 6.198916 -1.627559 -10.249492
v 6.206010 -1.614200 -10.249532
v 6.213097 -1.600834 -10.249562
v 6.220191 -1.587468 -10.249582
v 6.516525 -1.867696 -10.103968
v 6.558129 -1.892279 -10.084462
v 6.599565 -1.916766 -10.064585
v 6.640837 -1.941158 -10.044312
v 6.681945 -1.965456 -10.023623
v 6.722892 -1.989660 -10.002492
v 6.763680 -2.013770 -9.980897
v 6.525175 -1.852478 -10.103972
v 6.566936 -1.876810 -10.084466
v 6.608526 -1.901046 -10.064587
v 6.649949 -1.925186 -10.044313
v 6.691206 -1.949231 -10.023623
v 6.732300 -1.973182 -10.002492
v 6.773232 -1.997041 -9.980897
v 6.533748 -1.837212 -10.103977
v 6.575664 -1.861292 -10.084468
v 6.617407 -1.885275 -10.064590
v 6.658978 -1.909162 -10.044314
v 6.700382 -1.932953 -10.023623
v 6.741621 -1.956651 -10.002492
v 6.782697 -1.980256 -9.980897
v 6.542249 -1.821902 -10.103982
v 6.584318 -1.845729 -10.084472
v 6.626210 -1.869458 -10.064590
v 6.667930 -1.893090 -10.044314
v 6.709478 -1.916627 -10.023623
v 6.750861 -1.940071 -10.002492
v 6.792079 -1.963422 -9.980897
v 6.550685 -1.806553 -10.103986
v 6.592904 -1.830125 -10.084474
v 6.634945 -1.853599 -10.064591
v 6.676809 -1.876975 -10.044316
v 6.718502 -1.900257 -10.023623
v 6.760026 -1.923445 -10.002492
v 6.801386 -1.946542 -9.980897
v 6.559061 -1.791168 -10.103990
v 6.601429 -1.814484 -10.084476
v 6.643616 -1.837702 -10.064592
v 6.685624 -1.860822 -10.044316
v 6.727459 -1.883847 -10.023623
v 6.769123 -1.906780 -10.002492
v 6.810622 -1.929622 -9.980897
v 6.567386 -1.775753 -10.103992
v 6.609899 -1.798811 -10.084477
v 6.652227 -1.821771 -10.064593
v 6.694378 -1.844634 -10.044316
v 6.736353 -1.867402 -10.023623
v 6.778157 -1.890078 -10.002491
v 6.819796 -1.912664 -9.980896
v 6.498967 -1.897966 -10.103956
v 6.490046 -1.913010 -10.103951
v 6.481021 -1.927987 -10.103945
v 6.471887 -1.942892 -10.103940
v 6.462637 -1.957722 -10.103936
v 6.453264 -1.972471 -10.103933
v 6.443764 -1.987134 -10.103930
v 6.540249 -1.923048 -10.084456
v 6.531165 -1.938340 -10.084452
v 6.521976 -1.953565 -10.084449
v 6.512678 -1.968718 -10.084446
v 6.503263 -1.983795 -10.084443
v 6.493726 -1.998791 -10.084441
v 6.484059 -2.013701 -10.084440
v 6.581372 -1.948036 -10.064581
v 6.572129 -1.963578 -10.064580
v 6.562780 -1.979051 -10.064577
v 6.553321 -1.994451 -10.064575
v 6.543743 -2.009775 -10.064574
v 6.534042 -2.025018 -10.064572
v 6.524213 -2.040174 -10.064572
v 6.622336 -1.972930 -10.044312
v 6.612938 -1.988721 -10.044310
v 6.603432 -2.004443 -10.044309
v 6.593814 -2.020092 -10.044309
v 6.584077 -2.035663 -10.044308
v 6.574216 -2.051152 -10.044308
v 6.564223 -2.066555 -10.044306
v 6.663144 -1.997730 -10.023622
v 6.653592 -2.013771 -10.023621
v 6.643932 -2.029742 -10.023621
v 6.634158 -2.045639 -10.023621
v 6.624264 -2.061457 -10.023621
v 6.614243 -2.077192 -10.023622
v 6.604090 -2.092840 -10.023622
v 6.703794 -2.022437 -10.002491
v 6.694092 -2.038727 -10.002490
v 6.684279 -2.054947 -10.002491
v 6.674351 -2.071092 -10.002492
v 6.664300 -2.087157 -10.002492
v 6.654122 -2.103137 -10.002492
v 6.643810 -2.119029 -10.002492
v 6.744288 -2.047050 -9.980897
v 6.734437 -2.063590 -9.980897
v 6.724474 -2.080058 -9.980898
v 6.714393 -2.096450 -9.980898
v 6.704187 -2.112761 -9.980898
v 6.693852 -2.128986 -9.980898
v 6.683383 -2.145122 -9.980898
v 6.415920 -1.847519 -10.141927
v 6.374155 -1.822155 -10.160440
v 6.332226 -1.796696 -10.178673
v 6.290133 -1.771142 -10.196644
v 6.247877 -1.745494 -10.214377
v 6.205454 -1.719751 -10.231895
v 6.162865 -1.693914 -10.249220
v 6.407338 -1.862070 -10.141913
v 6.365749 -1.836461 -10.160424
v 6.324003 -1.810760 -10.178651
v 6.282100 -1.784966 -10.196615
v 6.240038 -1.759081 -10.214340
v 6.197819 -1.733103 -10.231851
v 6.155440 -1.707034 -10.249165
v 6.398654 -1.876554 -10.141902
v 6.357242 -1.850701 -10.160409
v 6.315678 -1.824757 -10.178630
v 6.273964 -1.798723 -10.196589
v 6.232098 -1.772599 -10.214308
v 6.190081 -1.746386 -10.231808
v 6.147912 -1.720084 -10.249111
v 6.389860 -1.890967 -10.141892
v 6.348625 -1.864869 -10.160395
v 6.307244 -1.838682 -10.178612
v 6.265717 -1.812406 -10.196565
v 6.224045 -1.786042 -10.214276
v 6.182228 -1.759591 -10.231769
v 6.140266 -1.733053 -10.249064
v 6.380951 -1.905304 -10.141884
v 6.339892 -1.878960 -10.160383
v 6.298692 -1.852528 -10.178596
v 6.257350 -1.826009 -10.196544
v 6.215869 -1.799402 -10.214251
v 6.174248 -1.772710 -10.231736
v 6.132489 -1.745933 -10.249024
v 6.371918 -1.919559 -10.141877
v 6.331034 -1.892968 -10.160374
v 6.290012 -1.866290 -10.178584
v 6.248853 -1.839525 -10.196528
v 6.207558 -1.812673 -10.214231
v 6.166129 -1.785736 -10.231711
v 6.124566 -1.758715 -10.248992
v 6.362755 -1.933727 -10.141873
v 6.322044 -1.906888 -10.160369
v 6.281198 -1.879961 -10.178576
v 6.240216 -1.852947 -10.196518
v 6.199102 -1.825846 -10.214217
v 6.157858 -1.798660 -10.231694
v 6.116484 -1.771390 -10.248973
v 5.782789 -1.449783 11.438427
v 5.787261 -1.438126 11.439011
v 5.791591 -1.426348 11.439633
v 5.795880 -1.414512 11.440258
v 5.800232 -1.402678 11.440851
v 5.804749 -1.390907 11.441375
v 5.809531 -1.379260 11.441794
v 5.814685 -1.367798 11.442075
v 5.740681 -1.424875 11.460512
v 5.699059 -1.400332 11.481934
v 5.658040 -1.376241 11.502614
v 5.617739 -1.352691 11.522481
v 5.578271 -1.329771 11.541460
v 5.539754 -1.307569 11.559475
v 5.502304 -1.286173 11.576455
v 5.778071 -1.461259 11.437916
v 5.773103 -1.472553 11.437478
v 5.767879 -1.483663 11.437112
v 5.762394 -1.494588 11.436816
v 5.756641 -1.505325 11.436587
v 5.750617 -1.515875 11.436425
v 5.744314 -1.526234 11.436331
v 5.825268 -1.474967 11.415750
v 5.868048 -1.500380 11.392529
v 5.911061 -1.525975 11.368817
v 5.954241 -1.551706 11.344660
v 5.997516 -1.577525 11.320107
v 6.040818 -1.603386 11.295208
v 6.084081 -1.629241 11.270011
v 5.830197 -1.463222 11.416217
v 5.835021 -1.451385 11.416706
v 5.839815 -1.439504 11.417194
v 5.844660 -1.427623 11.417652
v 5.849629 -1.415791 11.418056
v 5.854804 -1.404052 11.418377
v 5.860261 -1.392455 11.418590
v 5.873384 -1.488517 11.392901
v 5.878640 -1.476582 11.393285
v 5.883874 -1.464612 11.393663
v 5.889144 -1.452642 11.394014
v 5.894508 -1.440706 11.394322
v 5.900026 -1.428840 11.394566
v 5.905754 -1.417080 11.394727
v 5.916759 -1.513966 11.369113
v 5.922394 -1.501901 11.369414
v 5.928009 -1.489806 11.369706
v 5.933648 -1.477707 11.369974
v 5.939354 -1.465632 11.370207
v 5.945172 -1.453608 11.370391
v 5.951146 -1.441660 11.370511
v 5.960261 -1.539528 11.344897
v 5.966228 -1.527303 11.345133
v 5.972174 -1.515051 11.345359
v 5.978132 -1.502792 11.345566
v 5.984137 -1.490547 11.345743
v 5.990220 -1.478337 11.345882
v 5.996415 -1.466182 11.345973
v 6.003826 -1.565159 11.320299
v 6.010087 -1.552751 11.320487
v 6.016322 -1.540316 11.320664
v 6.022559 -1.527871 11.320826
v 6.028825 -1.515431 11.320963
v 6.035143 -1.503013 11.321069
v 6.041541 -1.490633 11.321138
v 6.047392 -1.590816 11.295364
v 6.053914 -1.578206 11.295516
v 6.060407 -1.565567 11.295659
v 6.066892 -1.552915 11.295787
v 6.073388 -1.540261 11.295897
v 6.079918 -1.527619 11.295979
v 6.086503 -1.515002 11.296035
v 6.090896 -1.616456 11.270141
v 6.097656 -1.603630 11.270267
v 6.104382 -1.590774 11.270383
v 6.111089 -1.577899 11.270488
v 6.117795 -1.565017 11.270576
v 6.124520 -1.552139 11.270645
v 6.131281 -1.539276 11.270689
v 5.744638 -1.413271 11.461238
v 5.702459 -1.388759 11.482816
v 5.660854 -1.364693 11.503664
v 5.619953 -1.341175 11.523699
v 5.579886 -1.318308 11.542837
v 5.540785 -1.296194 11.560995
v 5.502779 -1.274935 11.578094
v 5.748405 -1.401509 11.462022
v 5.705603 -1.376981 11.483786
v 5.663322 -1.352875 11.504835
v 5.621702 -1.329305 11.525083
v 5.580882 -1.306384 11.544440
v 5.541019 -1.284242 11.562808
v 5.502274 -1.263008 11.580090
v 5.752115 -1.389670 11.462817
v 5.708652 -1.365091 11.484781
v 5.665626 -1.340888 11.506063
v 5.623168 -1.317175 11.526575
v 5.581411 -1.294065 11.546228
v 5.540570 -1.271740 11.564894
v 5.500855 -1.250384 11.582443
v 5.755900 -1.377833 11.463575
v 5.711770 -1.353186 11.485746
v 5.667944 -1.328835 11.507285
v 5.624530 -1.304879 11.528115
v 5.581630 -1.281416 11.548156
v 5.539550 -1.258717 11.567228
v 5.498593 -1.237056 11.585154
v 5.759895 -1.366076 11.464249
v 5.715117 -1.341359 11.486622
v 5.670460 -1.316817 11.508438
v 5.625969 -1.292512 11.529642
v 5.581693 -1.268504 11.550178
v 5.538074 -1.245203 11.569790
v 5.495556 -1.223018 11.588220
v 5.764233 -1.354479 11.464792
v 5.718885 -1.329724 11.487338
v 5.673470 -1.305012 11.509406
v 5.627965 -1.280357 11.530971
v 5.582346 -1.255773 11.552001
v 5.536952 -1.231637 11.572269
v 5.492119 -1.208326 11.591542
v 5.769047 -1.343120 11.465155
v 5.723269 -1.318396 11.487823
v 5.677278 -1.293597 11.510079
v 5.630993 -1.268697 11.531916
v 5.584338 -1.243668 11.553330
v 5.536998 -1.218463 11.574354
v 5.488655 -1.193038 11.595018
v 5.736400 -1.436244 11.459892
v 5.731799 -1.447383 11.459373
v 5.726885 -1.458298 11.458948
v 5.721663 -1.468995 11.458612
v 5.716140 -1.479480 11.458361
v 5.710317 -1.489759 11.458188
v 5.704203 -1.499838 11.458090
v 5.695240 -1.411604 11.481193
v 5.691022 -1.422592 11.480583
v 5.686422 -1.433309 11.480097
v 5.681462 -1.443772 11.479723
v 5.676158 -1.453995 11.479451
v 5.670530 -1.463995 11.479268
v 5.664597 -1.473785 11.479168
v 5.654698 -1.387417 11.501747
v 5.650866 -1.398247 11.501049
v 5.646577 -1.408756 11.500503
v 5.641868 -1.418973 11.500092
v 5.636773 -1.428921 11.499802
v 5.631328 -1.438629 11.499614
v 5.625568 -1.448121 11.499515
v 5.614877 -1.363758 11.521491
v 5.611424 -1.374416 11.520706
v 5.607435 -1.384701 11.520104
v 5.602962 -1.394652 11.519663
v 5.598059 -1.404310 11.519360
v 5.592782 -1.413710 11.519172
v 5.587186 -1.422892 11.519077
v 5.575882 -1.340706 11.540355
v 5.572793 -1.351166 11.539494
v 5.569081 -1.361202 11.538845
v 5.564822 -1.370866 11.538382
v 5.560092 -1.380211 11.538073
v 5.554966 -1.389287 11.537890
v 5.549520 -1.398148 11.537804
v 5.537814 -1.318337 11.558271
v 5.535063 -1.328566 11.557347
v 5.531602 -1.338321 11.556665
v 5.527530 -1.347669 11.556191
v 5.522946 -1.356676 11.555887
v 5.517951 -1.365409 11.555717
v 5.512643 -1.373933 11.555643
v 5.500779 -1.296728 11.575173
v 5.498330 -1.306682 11.574205
v 5.495083 -1.316118 11.573508
v 5.491163 -1.325115 11.573037
v 5.486696 -1.333756 11.572748
v 5.481808 -1.342123 11.572597
v 5.476624 -1.350297 11.572542
v 5.820153 -1.486573 11.415331
v 5.862572 -1.512137 11.392188
v 5.905255 -1.537900 11.368538
v 5.948132 -1.563815 11.344432
v 5.991129 -1.589832 11.319920
v 6.034173 -1.615901 11.295053
v 6.077194 -1.641974 11.269881
v 5.814841 -1.498035 11.414965
v 5.856938 -1.523777 11.391882
v 5.899321 -1.549730 11.368281
v 5.941914 -1.575843 11.344217
v 5.984644 -1.602066 11.319741
v 6.027436 -1.628349 11.294903
v 6.070218 -1.654642 11.269756
v 5.809319 -1.509344 11.414650
v 5.851130 -1.535290 11.391612
v 5.893235 -1.561451 11.368052
v 5.935564 -1.587776 11.344023
v 5.978040 -1.614216 11.319575
v 6.020588 -1.640718 11.294764
v 6.063134 -1.667234 11.269639
v 5.803573 -1.520494 11.414389
v 5.845126 -1.546666 11.391384
v 5.886981 -1.573051 11.367854
v 5.929062 -1.599601 11.343851
v 5.971295 -1.626266 11.319427
v 6.013608 -1.652996 11.294638
v 6.055924 -1.679740 11.269534
v 5.797590 -1.531479 11.414183
v 5.838912 -1.557893 11.391200
v 5.880534 -1.584518 11.367692
v 5.922384 -1.611305 11.343708
v 5.964389 -1.638205 11.319304
v 6.006475 -1.665168 11.294533
v 6.048572 -1.692147 11.269444
v 5.791358 -1.542291 11.414034
v 5.832467 -1.568962 11.391065
v 5.873876 -1.595839 11.367569
v 5.915509 -1.622873 11.343600
v 5.957299 -1.650018 11.319211
v 5.999172 -1.677224 11.294451
v 6.041058 -1.704444 11.269376
v 5.784862 -1.552924 11.413944
v 5.825775 -1.579862 11.390981
v 5.866984 -1.607001 11.367493
v 5.908417 -1.634293 11.343532
v 5.950005 -1.661692 11.319150
v 5.991677 -1.689150 11.294399
v 6.033363 -1.716621 11.269332
v 8.855356 -3.290064 -8.189417
v 8.872533 -3.260379 -8.189416
v 8.889542 -3.230589 -8.189416
v 8.906393 -3.200703 -8.189416
v 8.923100 -3.170727 -8.189416
v 8.939672 -3.140670 -8.189415
v 8.956119 -3.110541 -8.189416
v 8.972452 -3.080346 -8.189416
v 8.888075 -3.309677 -8.149544
v 8.920595 -3.329171 -8.109359
v 8.952905 -3.348539 -8.068845
v 8.984992 -3.367774 -8.027984
v 9.016844 -3.386867 -7.986754
v 9.048449 -3.405812 -7.945143
v 9.079791 -3.424600 -7.903130
v 8.838003 -3.319637 -8.189417
v 8.820460 -3.349089 -8.189418
v 8.802719 -3.378413 -8.189418
v 8.784768 -3.407600 -8.189418
v 8.766597 -3.436644 -8.189418
v 8.748195 -3.465536 -8.189417
v 8.729552 -3.494267 -8.189417
v 8.822453 -3.270341 -8.228995
v 8.789377 -3.250513 -8.268297
v 8.756141 -3.230590 -8.307338
v 8.722755 -3.210578 -8.346140
v 8.689237 -3.190485 -8.384716
v 8.655595 -3.170319 -8.423088
v 8.621843 -3.150086 -8.461270
v 8.839511 -3.240859 -8.228994
v 8.856402 -3.211274 -8.228994
v 8.873139 -3.181592 -8.228994
v 8.889731 -3.151823 -8.228993
v 8.906189 -3.121972 -8.228993
v 8.922523 -3.092049 -8.228993
v 8.938745 -3.062062 -8.228993
v 8.806316 -3.221237 -8.268296
v 8.823091 -3.191857 -8.268296
v 8.839711 -3.162382 -8.268295
v 8.856189 -3.132819 -8.268295
v 8.872531 -3.103176 -8.268295
v 8.888752 -3.073461 -8.268295
v 8.904860 -3.043682 -8.268295
v 8.772961 -3.201519 -8.307338
v 8.789617 -3.172346 -8.307338
v 8.806121 -3.143078 -8.307337
v 8.822482 -3.113723 -8.307337
v 8.838711 -3.084289 -8.307337
v 8.854816 -3.054783 -8.307337
v 8.870811 -3.025213 -8.307337
v 8.739456 -3.181714 -8.346139
v 8.755996 -3.152748 -8.346139
v 8.772382 -3.123688 -8.346138
v 8.788627 -3.094542 -8.346138
v 8.804739 -3.065317 -8.346138
v 8.820730 -3.036021 -8.346139
v 8.836612 -3.006661 -8.346138
v 8.705817 -3.161829 -8.384715
v 8.722237 -3.133072 -8.384715
v 8.738504 -3.104221 -8.384715
v 8.754632 -3.075284 -8.384715
v 8.770630 -3.046269 -8.384715
v 8.786507 -3.017183 -8.384715
v 8.802273 -2.988035 -8.384715
v 8.672054 -3.141870 -8.423087
v 8.688354 -3.113322 -8.423087
v 8.704505 -3.084681 -8.423087
v 8.720515 -3.055955 -8.423087
v 8.736395 -3.027151 -8.423087
v 8.752157 -2.998277 -8.423087
v 8.767810 -2.969340 -8.423087
v 8.638182 -3.121847 -8.461270
v 8.654362 -3.093509 -8.461270
v 8.670393 -3.065078 -8.461270
v 8.686285 -3.036563 -8.461270
v 8.702050 -3.007970 -8.461270
v 8.717695 -2.979309 -8.461270
v 8.733233 -2.950585 -8.461270
v 8.905368 -3.279789 -8.149544
v 8.938004 -3.299082 -8.109359
v 8.970430 -3.318250 -8.068845
v 9.002632 -3.337286 -8.027983
v 9.034598 -3.356182 -7.986754
v 9.066316 -3.374931 -7.945143
v 9.097772 -3.393525 -7.903130
v 8.922493 -3.249796 -8.149544
v 8.955245 -3.268887 -8.109360
v 8.987785 -3.287854 -8.068845
v 9.020102 -3.306690 -8.027984
v 9.052180 -3.325388 -7.986754
v 9.084010 -3.343940 -7.945143
v 9.115577 -3.362340 -7.903130
v 8.939461 -3.219705 -8.149544
v 8.972327 -3.238593 -8.109360
v 9.004980 -3.257359 -8.068845
v 9.037409 -3.275995 -8.027983
v 9.069600 -3.294495 -7.986754
v 9.101541 -3.312850 -7.945143
v 9.133219 -3.331054 -7.903131
v 8.956281 -3.189525 -8.149545
v 8.989262 -3.208210 -8.109360
v 9.022028 -3.226773 -8.068845
v 9.054568 -3.245209 -8.027984
v 9.086869 -3.263509 -7.986754
v 9.118920 -3.281667 -7.945143
v 9.150706 -3.299675 -7.903131
v 8.972965 -3.159263 -8.149544
v 9.006058 -3.177744 -8.109360
v 9.038937 -3.196105 -8.068845
v 9.071588 -3.214339 -8.027983
v 9.103999 -3.232440 -7.986754
v 9.136160 -3.250399 -7.945143
v 9.168054 -3.268211 -7.903131
v 8.989525 -3.128928 -8.149544
v 9.022728 -3.147204 -8.109359
v 9.055718 -3.165362 -8.068844
v 9.088480 -3.183395 -8.027984
v 9.121000 -3.201295 -7.986754
v 9.153269 -3.219056 -7.945143
v 9.185271 -3.236671 -7.903131
v 9.005969 -3.098527 -8.149544
v 9.039284 -3.116598 -8.109359
v 9.072383 -3.134552 -8.068844
v 9.105254 -3.152383 -8.027982
v 9.137885 -3.170083 -7.986754
v 9.170260 -3.187645 -7.945143
v 9.202369 -3.205062 -7.903131
v 8.870603 -3.339451 -8.149544
v 8.852941 -3.369104 -8.149545
v 8.835078 -3.398628 -8.149545
v 8.817004 -3.428015 -8.149545
v 8.798710 -3.457257 -8.149545
v 8.780181 -3.486346 -8.149545
v 8.761411 -3.515274 -8.149545
v 8.903005 -3.359146 -8.109359
v 8.885223 -3.388999 -8.109360
v 8.867241 -3.418722 -8.109361
v 8.849046 -3.448307 -8.109361
v 8.830627 -3.477746 -8.109361
v 8.811975 -3.507031 -8.109360
v 8.793077 -3.536153 -8.109360
v 8.935197 -3.378713 -8.068844
v 8.917298 -3.408765 -8.068845
v 8.899196 -3.438685 -8.068845
v 8.880879 -3.468467 -8.068845
v 8.862340 -3.498101 -8.068845
v 8.843563 -3.527581 -8.068845
v 8.824540 -3.556897 -8.068845
v 8.967168 -3.398146 -8.027983
v 8.949151 -3.428394 -8.027984
v 8.930931 -3.458511 -8.027982
v 8.912495 -3.488488 -8.027983
v 8.893832 -3.518317 -8.027982
v 8.874933 -3.547990 -8.027983
v 8.855784 -3.577499 -8.027982
v 8.998905 -3.417436 -7.986754
v 8.980771 -3.447880 -7.986754
v 8.962433 -3.478192 -7.986754
v 8.943877 -3.508363 -7.986754
v 8.925095 -3.538385 -7.986754
v 8.906073 -3.568250 -7.986754
v 8.886801 -3.597949 -7.986754
v 9.030396 -3.436575 -7.945143
v 9.012146 -3.467214 -7.945143
v 8.993690 -3.497719 -7.945143
v 8.975016 -3.528082 -7.945143
v 8.956113 -3.558296 -7.945143
v 8.936970 -3.588351 -7.945143
v 8.917575 -3.618240 -7.945143
v 9.061625 -3.455557 -7.903131
v 9.043262 -3.486388 -7.903131
v 9.024689 -3.517085 -7.903131
v 9.005898 -3.547640 -7.903131
v 8.986876 -3.578043 -7.903131
v 8.967612 -3.608287 -7.903131
v 8.948096 -3.638364 -7.903131
v 8.805219 -3.299710 -8.228995
v 8.772262 -3.279679 -8.268296
v 8.739146 -3.259551 -8.307339
v 8.705883 -3.239333 -8.346139
v 8.672485 -3.219033 -8.384717
v 8.638965 -3.198659 -8.423089
v 8.605334 -3.178218 -8.461271
v 8.787797 -3.328960 -8.228995
v 8.754962 -3.308726 -8.268297
v 8.721967 -3.288393 -8.307340
v 8.688827 -3.267970 -8.346140
v 8.655551 -3.247464 -8.384718
v 8.622154 -3.226883 -8.423089
v 8.588648 -3.206236 -8.461272
v 8.770178 -3.358083 -8.228995
v 8.737465 -3.337646 -8.268296
v 8.704593 -3.317110 -8.307340
v 8.671576 -3.296483 -8.346140
v 8.638425 -3.275772 -8.384718
v 8.605152 -3.254985 -8.423089
v 8.571771 -3.234131 -8.461272
v 8.752350 -3.387070 -8.228995
v 8.719761 -3.366432 -8.268296
v 8.687014 -3.345693 -8.307340
v 8.654122 -3.324863 -8.346140
v 8.621097 -3.303948 -8.384718
v 8.587950 -3.282956 -8.423089
v 8.554694 -3.261897 -8.461272
v 8.734303 -3.415914 -8.228995
v 8.701840 -3.395076 -8.268296
v 8.669219 -3.374136 -8.307340
v 8.636454 -3.353103 -8.346140
v 8.603555 -3.331985 -8.384718
v 8.570536 -3.310790 -8.423089
v 8.537408 -3.289525 -8.461272
v 8.716028 -3.444607 -8.228995
v 8.683691 -3.423569 -8.268296
v 8.651198 -3.402429 -8.307340
v 8.618561 -3.381195 -8.346140
v 8.585791 -3.359875 -8.384718
v 8.552901 -3.338478 -8.423089
v 8.519904 -3.317009 -8.461272
v 8.697513 -3.473142 -8.228995
v 8.665305 -3.451905 -8.268296
v 8.632941 -3.430566 -8.307340
v 8.600434 -3.409132 -8.346140
v 8.567794 -3.387611 -8.384718
v 8.535034 -3.366012 -8.423089
v 8.502169 -3.344341 -8.461272
v 10.514089 -4.284381 -5.046147
v 10.537210 -4.244422 -5.046147
v 10.560104 -4.204323 -5.046147
v 10.582789 -4.164094 -5.046147
v 10.605278 -4.123745 -5.046147
v 10.627584 -4.083287 -5.046147
v 10.649722 -4.042730 -5.046147
v 10.671708 -4.002086 -5.046147
v 10.533178 -4.295824 -4.989458
v 10.552008 -4.307110 -4.932546
v 10.570558 -4.318230 -4.875401
v 10.588815 -4.329174 -4.818010
v 10.606762 -4.339933 -4.760361
v 10.624384 -4.350497 -4.702442
v 10.641666 -4.360856 -4.644241
v 10.490729 -4.324187 -5.046146
v 10.467117 -4.363832 -5.046146
v 10.443236 -4.403303 -5.046146
v 10.419072 -4.442593 -5.046147
v 10.394613 -4.481687 -5.046146
v 10.369844 -4.520576 -5.046146
v 10.344748 -4.559251 -5.046147
v 10.494754 -4.272790 -5.102627
v 10.475189 -4.261062 -5.158908
v 10.455410 -4.249206 -5.215004
v 10.435433 -4.237231 -5.270926
v 10.415275 -4.225147 -5.326685
v 10.394951 -4.212964 -5.382295
v 10.374475 -4.200690 -5.437767
v 10.517805 -4.232952 -5.102626
v 10.540631 -4.192973 -5.102627
v 10.563249 -4.152864 -5.102627
v 10.585668 -4.112636 -5.102627
v 10.607907 -4.072299 -5.102627
v 10.629980 -4.031864 -5.102627
v 10.651899 -3.991341 -5.102626
v 10.498171 -4.221345 -5.158908
v 10.520926 -4.181487 -5.158908
v 10.543473 -4.141500 -5.158908
v 10.565826 -4.101395 -5.158909
v 10.587998 -4.061181 -5.158908
v 10.610004 -4.020869 -5.158909
v 10.631856 -3.980469 -5.158908
v 10.478319 -4.209611 -5.215004
v 10.501006 -4.169877 -5.215004
v 10.523484 -4.130013 -5.215004
v 10.545769 -4.090031 -5.215004
v 10.567872 -4.049941 -5.215004
v 10.589808 -4.009753 -5.215004
v 10.611594 -3.969478 -5.215004
v 10.458271 -4.197761 -5.270926
v 10.480888 -4.158150 -5.270926
v 10.503296 -4.118411 -5.270926
v 10.525510 -4.078554 -5.270926
v 10.547544 -4.038589 -5.270926
v 10.569412 -3.998527 -5.270926
v 10.591130 -3.958378 -5.270926
v 10.438041 -4.185802 -5.326685
v 10.460586 -4.146317 -5.326685
v 10.482923 -4.106703 -5.326685
v 10.505066 -4.066972 -5.326685
v 10.527031 -4.027133 -5.326686
v 10.548831 -3.987198 -5.326685
v 10.570479 -3.947176 -5.326685
v 10.417644 -4.173744 -5.382295
v 10.440117 -4.134385 -5.382295
v 10.462381 -4.094898 -5.382296
v 10.484454 -4.055294 -5.382295
v 10.506348 -4.015583 -5.382295
v 10.528078 -3.975775 -5.382295
v 10.549657 -3.935881 -5.382296
v 10.397096 -4.161597 -5.437767
v 10.419495 -4.122365 -5.437767
v 10.441689 -4.083007 -5.437767
v 10.463690 -4.043530 -5.437767
v 10.485513 -4.003948 -5.437767
v 10.507173 -3.964269 -5.437766
v 10.528683 -3.924504 -5.437767
v 10.556368 -4.255747 -4.989458
v 10.575263 -4.266917 -4.932546
v 10.593880 -4.277923 -4.875401
v 10.612203 -4.288754 -4.818009
v 10.630214 -4.299401 -4.760360
v 10.647900 -4.309856 -4.702441
v 10.665243 -4.320108 -4.644240
v 10.579330 -4.215529 -4.989458
v 10.598293 -4.226583 -4.932546
v 10.616977 -4.237473 -4.875401
v 10.635363 -4.248190 -4.818009
v 10.653439 -4.258726 -4.760360
v 10.671186 -4.269072 -4.702441
v 10.688592 -4.279216 -4.644240
v 10.602082 -4.175181 -4.989458
v 10.621112 -4.186117 -4.932546
v 10.639859 -4.196891 -4.875401
v 10.658310 -4.207495 -4.818009
v 10.676450 -4.217919 -4.760360
v 10.694260 -4.228154 -4.702441
v 10.711725 -4.238192 -4.644240
v 10.624638 -4.134713 -4.989457
v 10.643732 -4.145531 -4.932546
v 10.662544 -4.156189 -4.875401
v 10.681059 -4.166679 -4.818009
v 10.699261 -4.176991 -4.760360
v 10.717133 -4.187116 -4.702440
v 10.734658 -4.197045 -4.644240
v 10.647011 -4.094135 -4.989457
v 10.666169 -4.104835 -4.932546
v 10.685046 -4.115377 -4.875401
v 10.703624 -4.125752 -4.818009
v 10.721889 -4.135952 -4.760360
v 10.739820 -4.145967 -4.702441
v 10.757406 -4.155787 -4.644240
v 10.669214 -4.053459 -4.989458
v 10.688437 -4.064040 -4.932546
v 10.707378 -4.074465 -4.875401
v 10.726020 -4.084726 -4.818009
v 10.744344 -4.094813 -4.760360
v 10.762338 -4.104717 -4.702441
v 10.779983 -4.114429 -4.644241
v 10.691263 -4.012694 -4.989457
v 10.710553 -4.023157 -4.932546
v 10.729556 -4.033465 -4.875401
v 10.748260 -4.043611 -4.818009
v 10.766644 -4.053585 -4.760360
v 10.784698 -4.063377 -4.702442
v 10.802402 -4.072981 -4.644241
v 10.509750 -4.335749 -4.989457
v 10.486068 -4.375510 -4.989457
v 10.462116 -4.415098 -4.989457
v 10.437881 -4.454503 -4.989457
v 10.413350 -4.493713 -4.989457
v 10.388506 -4.532719 -4.989457
v 10.363336 -4.571507 -4.989458
v 10.528510 -4.347151 -4.932547
v 10.504758 -4.387028 -4.932546
v 10.480737 -4.426732 -4.932546
v 10.456432 -4.466250 -4.932546
v 10.431828 -4.505575 -4.932546
v 10.406913 -4.544694 -4.932545
v 10.381669 -4.583596 -4.932546
v 10.546993 -4.358385 -4.875401
v 10.523173 -4.398376 -4.875401
v 10.499084 -4.438193 -4.875401
v 10.474709 -4.477825 -4.875401
v 10.450035 -4.517262 -4.875400
v 10.425049 -4.556493 -4.875401
v 10.399734 -4.595506 -4.875401
v 10.565184 -4.369442 -4.818009
v 10.541297 -4.409545 -4.818009
v 10.517139 -4.449473 -4.818009
v 10.492697 -4.489217 -4.818009
v 10.467956 -4.528764 -4.818009
v 10.442899 -4.568106 -4.818009
v 10.417513 -4.607228 -4.818009
v 10.583067 -4.380311 -4.760361
v 10.559114 -4.420525 -4.760361
v 10.534890 -4.460564 -4.760361
v 10.510382 -4.500416 -4.760360
v 10.485571 -4.540072 -4.760360
v 10.460445 -4.579520 -4.760360
v 10.434990 -4.618752 -4.760360
v 10.600626 -4.390984 -4.702442
v 10.576611 -4.431306 -4.702441
v 10.552320 -4.471452 -4.702442
v 10.527745 -4.511412 -4.702441
v 10.502868 -4.551175 -4.702442
v 10.477674 -4.590730 -4.702441
v 10.452149 -4.630065 -4.702442
v 10.617846 -4.401450 -4.644241
v 10.593765 -4.441878 -4.644241
v 10.569412 -4.482130 -4.644241
v 10.544772 -4.522196 -4.644241
v 10.519829 -4.562062 -4.644241
v 10.494569 -4.601722 -4.644241
v 10.468978 -4.641161 -4.644241
v 10.471464 -4.312477 -5.102626
v 10.451970 -4.300629 -5.158908
v 10.432263 -4.288651 -5.215004
v 10.412358 -4.276552 -5.270926
v 10.392273 -4.264344 -5.326685
v 10.372022 -4.252035 -5.382295
v 10.351622 -4.239635 -5.437767
v 10.447923 -4.352003 -5.102626
v 10.428499 -4.340034 -5.158909
v 10.408865 -4.327934 -5.215004
v 10.389034 -4.315714 -5.270926
v 10.369022 -4.303381 -5.326685
v 10.348846 -4.290948 -5.382296
v 10.328520 -4.278422 -5.437767
v 10.424113 -4.391356 -5.102626
v 10.404763 -4.379268 -5.158908
v 10.385201 -4.367047 -5.215004
v 10.365444 -4.354704 -5.270926
v 10.345508 -4.342249 -5.326685
v 10.325406 -4.329691 -5.382296
v 10.305156 -4.317040 -5.437767
v 10.400023 -4.430528 -5.102627
v 10.380746 -4.418320 -5.158909
v 10.361259 -4.405979 -5.215004
v 10.341577 -4.393514 -5.270926
v 10.321715 -4.380936 -5.326685
v 10.301690 -4.368254 -5.382295
v 10.281516 -4.355478 -5.437767
v 10.375637 -4.469505 -5.102626
v 10.356434 -4.457179 -5.158908
v 10.337022 -4.444717 -5.215004
v 10.317415 -4.432132 -5.270926
v 10.297630 -4.419432 -5.326685
v 10.277683 -4.406626 -5.382296
v 10.257586 -4.393727 -5.437767
v 10.350941 -4.508279 -5.102626
v 10.331813 -4.495834 -5.158908
v 10.312477 -4.483254 -5.215004
v 10.292948 -4.470548 -5.270926
v 10.273240 -4.457726 -5.326685
v 10.253369 -4.444798 -5.382295
v 10.233352 -4.431775 -5.437767
v 10.325920 -4.546837 -5.102627
v 10.306870 -4.534276 -5.158908
v 10.287610 -4.521577 -5.215004
v 10.268159 -4.508751 -5.270926
v 10.248529 -4.495808 -5.326685
v 10.228738 -4.482759 -5.382296
v 10.208800 -4.469613 -5.437767
v 11.190582 -4.689902 -1.030606
v 11.216125 -4.645754 -1.030605
v 11.241422 -4.601450 -1.030605
v 11.266485 -4.557003 -1.030605
v 11.291331 -4.512423 -1.030606
v 11.315976 -4.467723 -1.030605
v 11.340435 -4.422915 -1.030605
v 11.364726 -4.378008 -1.030605
v 11.193137 -4.691433 -0.963615
v 11.195407 -4.692793 -0.896537
v 11.197373 -4.693972 -0.829368
v 11.199021 -4.694960 -0.762105
v 11.200334 -4.695746 -0.694744
v 11.201291 -4.696321 -0.627282
v 11.201880 -4.696674 -0.559714
v 11.164774 -4.733882 -1.030605
v 11.138685 -4.777683 -1.030606
v 11.112301 -4.821294 -1.030606
v 11.085604 -4.864701 -1.030605
v 11.058580 -4.907895 -1.030606
v 11.031214 -4.950863 -1.030606
v 11.003486 -4.993592 -1.030606
v 11.187758 -4.688210 -1.097513
v 11.184684 -4.686366 -1.164340
v 11.181374 -4.684381 -1.231090
v 11.177845 -4.682266 -1.297768
v 11.174115 -4.680032 -1.364377
v 11.170202 -4.677685 -1.430919
v 11.166121 -4.675239 -1.497400
v 11.213292 -4.644079 -1.097513
v 11.238578 -4.599792 -1.097512
v 11.263632 -4.555363 -1.097512
v 11.288467 -4.510801 -1.097512
v 11.313102 -4.466119 -1.097512
v 11.337552 -4.421328 -1.097512
v 11.361833 -4.376439 -1.097512
v 11.210206 -4.642255 -1.164340
v 11.235480 -4.597987 -1.164339
v 11.260524 -4.553577 -1.164339
v 11.285349 -4.509034 -1.164340
v 11.309973 -4.464371 -1.164339
v 11.334413 -4.419600 -1.164339
v 11.358682 -4.374730 -1.164339
v 11.206884 -4.640290 -1.231090
v 11.232147 -4.596045 -1.231090
v 11.257178 -4.551654 -1.231090
v 11.281992 -4.507133 -1.231090
v 11.306604 -4.462490 -1.231090
v 11.331033 -4.417739 -1.231090
v 11.355291 -4.372891 -1.231090
v 11.203343 -4.638198 -1.297768
v 11.228593 -4.593974 -1.297768
v 11.253612 -4.549605 -1.297768
v 11.278413 -4.505105 -1.297768
v 11.303014 -4.460485 -1.297768
v 11.327431 -4.415756 -1.297768
v 11.351676 -4.370930 -1.297768
v 11.199601 -4.635985 -1.364377
v 11.224838 -4.591784 -1.364377
v 11.249843 -4.547440 -1.364376
v 11.274631 -4.502963 -1.364377
v 11.299219 -4.458365 -1.364376
v 11.323622 -4.413660 -1.364377
v 11.347856 -4.368858 -1.364376
v 11.195673 -4.633663 -1.430919
v 11.220896 -4.589487 -1.430919
v 11.245888 -4.545166 -1.430919
v 11.270662 -4.500714 -1.430919
v 11.295238 -4.456141 -1.430919
v 11.319627 -4.411461 -1.430919
v 11.343847 -4.366683 -1.430919
v 11.191578 -4.631244 -1.497400
v 11.216787 -4.587091 -1.497400
v 11.241764 -4.542797 -1.497400
v 11.266524 -4.498369 -1.497400
v 11.291085 -4.453823 -1.497400
v 11.315461 -4.409168 -1.497400
v 11.339668 -4.364415 -1.497400
v 11.218690 -4.647269 -0.963615
v 11.220968 -4.648616 -0.896537
v 11.222942 -4.649782 -0.829368
v 11.224595 -4.650761 -0.762105
v 11.225912 -4.651539 -0.694744
v 11.226874 -4.652107 -0.627282
v 11.227465 -4.652456 -0.559714
v 11.243995 -4.602950 -0.963615
v 11.246281 -4.604282 -0.896537
v 11.248261 -4.605437 -0.829368
v 11.249922 -4.606405 -0.762105
v 11.251242 -4.607175 -0.694744
v 11.252208 -4.607738 -0.627281
v 11.252801 -4.608083 -0.559714
v 11.269068 -4.558486 -0.963615
v 11.271361 -4.559805 -0.896537
v 11.273349 -4.560947 -0.829368
v 11.275014 -4.561905 -0.762105
v 11.276340 -4.562667 -0.694744
v 11.277309 -4.563224 -0.627281
v 11.277905 -4.563565 -0.559714
v 11.293922 -4.513891 -0.963615
v 11.296225 -4.515195 -0.896537
v 11.298218 -4.516325 -0.829368
v 11.299891 -4.517272 -0.762105
v 11.301221 -4.518026 -0.694744
v 11.302192 -4.518578 -0.627281
v 11.302790 -4.518915 -0.559714
v 11.318577 -4.469174 -0.963615
v 11.320886 -4.470465 -0.896537
v 11.322887 -4.471582 -0.829368
v 11.324564 -4.472520 -0.762105
v 11.325899 -4.473265 -0.694744
v 11.326876 -4.473810 -0.627281
v 11.327474 -4.474144 -0.559714
v 11.343044 -4.424351 -0.963615
v 11.345363 -4.425626 -0.896537
v 11.347370 -4.426731 -0.829368
v 11.349053 -4.427658 -0.762105
v 11.350392 -4.428395 -0.694744
v 11.351372 -4.428934 -0.627281
v 11.351973 -4.429264 -0.559713
v 11.367344 -4.379428 -0.963615
v 11.369669 -4.380690 -0.896537
v 11.371684 -4.381783 -0.829368
v 11.373372 -4.382699 -0.762105
v 11.374716 -4.383428 -0.694744
v 11.375699 -4.383960 -0.627281
v 11.376302 -4.384287 -0.559713
v 11.167319 -4.735429 -0.963615
v 11.141221 -4.779245 -0.963615
v 11.114827 -4.822872 -0.963615
v 11.088121 -4.866296 -0.963615
v 11.061089 -4.909504 -0.963615
v 11.033711 -4.952488 -0.963615
v 11.005974 -4.995233 -0.963615
v 11.169581 -4.736803 -0.896537
v 11.143474 -4.780634 -0.896537
v 11.117072 -4.824274 -0.896537
v 11.090357 -4.867712 -0.896537
v 11.063315 -4.910934 -0.896537
v 11.035930 -4.953930 -0.896537
v 11.008183 -4.996690 -0.896537
v 11.171541 -4.737994 -0.829368
v 11.145428 -4.781837 -0.829368
v 11.119018 -4.825489 -0.829368
v 11.092296 -4.868938 -0.829368
v 11.065246 -4.912173 -0.829368
v 11.037852 -4.955182 -0.829368
v 11.010098 -4.997952 -0.829368
v 11.173182 -4.738993 -0.762105
v 11.147063 -4.782845 -0.762105
v 11.120647 -4.826508 -0.762105
v 11.093919 -4.869967 -0.762105
v 11.066863 -4.913212 -0.762105
v 11.039463 -4.956230 -0.762105
v 11.011703 -4.999010 -0.762105
v 11.174489 -4.739787 -0.694744
v 11.148366 -4.783648 -0.694744
v 11.121944 -4.827318 -0.694744
v 11.095212 -4.870785 -0.694744
v 11.068151 -4.914038 -0.694744
v 11.040745 -4.957065 -0.694744
v 11.012980 -4.999853 -0.694744
v 11.175445 -4.740368 -0.627282
v 11.149317 -4.784235 -0.627282
v 11.122892 -4.827910 -0.627282
v 11.096156 -4.871384 -0.627282
v 11.069091 -4.914642 -0.627282
v 11.041681 -4.957674 -0.627282
v 11.013913 -5.000467 -0.627282
v 11.176030 -4.740725 -0.559714
v 11.149900 -4.784595 -0.559714
v 11.123473 -4.828274 -0.559714
v 11.096735 -4.871751 -0.559714
v 11.069668 -4.915012 -0.559714
v 11.042257 -4.958048 -0.559714
v 11.014486 -5.000846 -0.559714
v 11.161961 -4.732172 -1.097513
v 11.158896 -4.730309 -1.164339
v 11.155598 -4.728305 -1.231090
v 11.152082 -4.726169 -1.297768
v 11.148367 -4.723910 -1.364377
v 11.144468 -4.721539 -1.430919
v 11.140402 -4.719069 -1.497400
v 11.135882 -4.775956 -1.097513
v 11.132830 -4.774075 -1.164340
v 11.129543 -4.772050 -1.231090
v 11.126040 -4.769892 -1.297768
v 11.122339 -4.767610 -1.364377
v 11.118455 -4.765215 -1.430920
v 11.114404 -4.762719 -1.497400
v 11.109509 -4.819549 -1.097513
v 11.106466 -4.817649 -1.164340
v 11.103192 -4.815604 -1.231090
v 11.099704 -4.813424 -1.297768
v 11.096015 -4.811120 -1.364377
v 11.092145 -4.808702 -1.430920
v 11.088110 -4.806181 -1.497400
v 11.082822 -4.862940 -1.097513
v 11.079792 -4.861021 -1.164339
v 11.076530 -4.858955 -1.231090
v 11.073056 -4.856755 -1.297768
v 11.069382 -4.854428 -1.364377
v 11.065525 -4.851986 -1.430920
v 11.061506 -4.849440 -1.497401
v 11.055809 -4.906116 -1.097513
v 11.052791 -4.904179 -1.164340
v 11.049542 -4.902094 -1.231090
v 11.046080 -4.899871 -1.297768
v 11.042419 -4.897522 -1.364377
v 11.038580 -4.895056 -1.430920
v 11.034575 -4.892486 -1.497401
v 11.028453 -4.949067 -1.097513
v 11.025446 -4.947111 -1.164340
v 11.022210 -4.945005 -1.231090
v 11.018761 -4.942761 -1.297768
v 11.015116 -4.940391 -1.364377
v 11.011290 -4.937901 -1.430920
v 11.007300 -4.935306 -1.497401
v 11.000738 -4.991780 -1.097513
v 10.997742 -4.989805 -1.164340
v 10.994518 -4.987680 -1.231090
v 10.991084 -4.985415 -1.297768
v 10.987453 -4.983021 -1.364377
v 10.983644 -4.980508 -1.430920
v 10.979670 -4.977888 -1.497401
v 10.781847 -4.444891 3.351682
v 10.805927 -4.403275 3.351682
v 10.829772 -4.361512 3.351682
v 10.853399 -4.319613 3.351682
v 10.876820 -4.277589 3.351682
v 10.900052 -4.235452 3.351682
v 10.923108 -4.193213 3.351682
v 10.946006 -4.150882 3.351682
v 10.767478 -4.436278 3.419857
v 10.752843 -4.427505 3.487945
v 10.737927 -4.418564 3.555938
v 10.722715 -4.409445 3.623832
v 10.707191 -4.400139 3.691617
v 10.691339 -4.390637 3.759288
v 10.675145 -4.380931 3.826836
v 10.757518 -4.486350 3.351682
v 10.732925 -4.527640 3.351682
v 10.708054 -4.568749 3.351682
v 10.682888 -4.609669 3.351682
v 10.657413 -4.650385 3.351682
v 10.631615 -4.690889 3.351682
v 10.605478 -4.731169 3.351682
v 10.795966 -4.453354 3.283428
v 10.809848 -4.461676 3.215101
v 10.823511 -4.469866 3.146708
v 10.836968 -4.477933 3.078257
v 10.850237 -4.485886 3.009754
v 10.863330 -4.493735 2.941206
v 10.876266 -4.501490 2.872621
v 10.820096 -4.411651 3.283428
v 10.843991 -4.369800 3.283428
v 10.867666 -4.327813 3.283428
v 10.891137 -4.285701 3.283429
v 10.914418 -4.243475 3.283429
v 10.937523 -4.201147 3.283429
v 10.960467 -4.158727 3.283429
v 10.834028 -4.419886 3.215101
v 10.857973 -4.377949 3.215102
v 10.881697 -4.335876 3.215101
v 10.905215 -4.293677 3.215102
v 10.928543 -4.251365 3.215102
v 10.951697 -4.208949 3.215102
v 10.974690 -4.166441 3.215102
v 10.847739 -4.427991 3.146709
v 10.871734 -4.385969 3.146709
v 10.895505 -4.343811 3.146709
v 10.919070 -4.301526 3.146709
v 10.942447 -4.259128 3.146709
v 10.965647 -4.216627 3.146709
v 10.988687 -4.174033 3.146709
v 10.861245 -4.435975 3.078258
v 10.885287 -4.393869 3.078258
v 10.909105 -4.351626 3.078258
v 10.932719 -4.309258 3.078258
v 10.956141 -4.266776 3.078258
v 10.979388 -4.224190 3.078258
v 11.002473 -4.181512 3.078258
v 10.874561 -4.443846 3.009754
v 10.898649 -4.401659 3.009755
v 10.922515 -4.359333 3.009755
v 10.946176 -4.316882 3.009755
v 10.969644 -4.274316 3.009754
v 10.992935 -4.231647 3.009754
v 11.016066 -4.188885 3.009754
v 10.887702 -4.451614 2.941206
v 10.911837 -4.409345 2.941206
v 10.935749 -4.366938 2.941207
v 10.959455 -4.324405 2.941207
v 10.982968 -4.281757 2.941206
v 11.006305 -4.239005 2.941207
v 11.029481 -4.196160 2.941206
v 10.900683 -4.459289 2.872621
v 10.924864 -4.416939 2.872621
v 10.948821 -4.374451 2.872621
v 10.972572 -4.331837 2.872621
v 10.996131 -4.289108 2.872621
v 11.019511 -4.246274 2.872621
v 11.042731 -4.203348 2.872621
v 10.791507 -4.394751 3.419857
v 10.776819 -4.386069 3.487945
v 10.761850 -4.377220 3.555939
v 10.746583 -4.368195 3.623832
v 10.731003 -4.358985 3.691617
v 10.715096 -4.349582 3.759288
v 10.698843 -4.339975 3.826836
v 10.815300 -4.353077 3.419857
v 10.800562 -4.344486 3.487945
v 10.785540 -4.335730 3.555939
v 10.770219 -4.326799 3.623832
v 10.754583 -4.317687 3.691617
v 10.738619 -4.308381 3.759288
v 10.722310 -4.298875 3.826836
v 10.838876 -4.311268 3.419857
v 10.824085 -4.302768 3.487945
v 10.809011 -4.294105 3.555938
v 10.793637 -4.285270 3.623832
v 10.777947 -4.276254 3.691617
v 10.761927 -4.267047 3.759288
v 10.745561 -4.257642 3.826836
v 10.862247 -4.269334 3.419857
v 10.847405 -4.260926 3.487945
v 10.832278 -4.252357 3.555938
v 10.816853 -4.243616 3.623832
v 10.801108 -4.234697 3.691617
v 10.785033 -4.225590 3.759288
v 10.768610 -4.216286 3.826836
v 10.885430 -4.227287 3.419857
v 10.870537 -4.218970 3.487945
v 10.855359 -4.210494 3.555938
v 10.839880 -4.201850 3.623832
v 10.824082 -4.193028 3.691617
v 10.807952 -4.184020 3.759288
v 10.791473 -4.174818 3.826836
v 10.908438 -4.185138 3.419857
v 10.893496 -4.176913 3.487945
v 10.878266 -4.168531 3.555938
v 10.862734 -4.159982 3.623832
v 10.846884 -4.151258 3.691617
v 10.830699 -4.142349 3.759288
v 10.814165 -4.133249 3.826836
v 10.931287 -4.142897 3.419857
v 10.916294 -4.134766 3.487945
v 10.901014 -4.126477 3.555939
v 10.885429 -4.118023 3.623832
v 10.869527 -4.109396 3.691617
v 10.853289 -4.100588 3.759288
v 10.836699 -4.091590 3.826836
v 10.743201 -4.477649 3.419857
v 10.718660 -4.518849 3.419857
v 10.693842 -4.559872 3.419857
v 10.668731 -4.600702 3.419857
v 10.643311 -4.641333 3.419857
v 10.617567 -4.681749 3.419857
v 10.591488 -4.721943 3.419857
v 10.728620 -4.468785 3.487945
v 10.704133 -4.509897 3.487945
v 10.679368 -4.550829 3.487945
v 10.654311 -4.591571 3.487945
v 10.628946 -4.632113 3.487945
v 10.603260 -4.672441 3.487945
v 10.577237 -4.712546 3.487945
v 10.713758 -4.459752 3.555939
v 10.689325 -4.500772 3.555938
v 10.664616 -4.541613 3.555938
v 10.639615 -4.582264 3.555938
v 10.614307 -4.622714 3.555938
v 10.588677 -4.662952 3.555939
v 10.562712 -4.702970 3.555938
v 10.698601 -4.450540 3.623832
v 10.674224 -4.491466 3.623832
v 10.649571 -4.532213 3.623832
v 10.624627 -4.572772 3.623831
v 10.599377 -4.613131 3.623832
v 10.573806 -4.653277 3.623832
v 10.547899 -4.693203 3.623832
v 10.683132 -4.441137 3.691617
v 10.658813 -4.481969 3.691617
v 10.634217 -4.522621 3.691617
v 10.609331 -4.563086 3.691617
v 10.584140 -4.603350 3.691617
v 10.558628 -4.643404 3.691617
v 10.532782 -4.683236 3.691617
v 10.667339 -4.431538 3.759288
v 10.643077 -4.472271 3.759287
v 10.618541 -4.512827 3.759287
v 10.593713 -4.553195 3.759288
v 10.568582 -4.593363 3.759288
v 10.543131 -4.633321 3.759288
v 10.517345 -4.673059 3.759288
v 10.651203 -4.421730 3.826836
v 10.627002 -4.462364 3.826836
v 10.602523 -4.502822 3.826836
v 10.577758 -4.543090 3.826836
v 10.552688 -4.583160 3.826836
v 10.527299 -4.623021 3.826836
v 10.501576 -4.662662 3.826836
v 10.771586 -4.494900 3.283428
v 10.785419 -4.503307 3.215101
v 10.799032 -4.511581 3.146708
v 10.812441 -4.519732 3.078257
v 10.825662 -4.527767 3.009754
v 10.838708 -4.535697 2.941206
v 10.851595 -4.543530 2.872621
v 10.746942 -4.536277 3.283428
v 10.760724 -4.544770 3.215101
v 10.774285 -4.553127 3.146709
v 10.787645 -4.561360 3.078258
v 10.800818 -4.569477 3.009754
v 10.813817 -4.577487 2.941206
v 10.826658 -4.585401 2.872621
v 10.722017 -4.577473 3.283428
v 10.735747 -4.586051 3.215101
v 10.749260 -4.594493 3.146709
v 10.762570 -4.602808 3.078258
v 10.775693 -4.611006 3.009754
v 10.788644 -4.619096 2.941206
v 10.801436 -4.627089 2.872621
v 10.696798 -4.618478 3.283429
v 10.710477 -4.627140 3.215101
v 10.723938 -4.635665 3.146708
v 10.737198 -4.644063 3.078258
v 10.750272 -4.652341 3.009754
v 10.763172 -4.660512 2.941206
v 10.775918 -4.668582 2.872621
v 10.671271 -4.659280 3.283429
v 10.684896 -4.668027 3.215101
v 10.698306 -4.676635 3.146708
v 10.711514 -4.685114 3.078257
v 10.724538 -4.693473 3.009754
v 10.737390 -4.701722 2.941206
v 10.750086 -4.709871 2.872621
v 10.645418 -4.699869 3.283428
v 10.658990 -4.708700 3.215101
v 10.672348 -4.717390 3.146709
v 10.685505 -4.725950 3.078257
v 10.698477 -4.734388 3.009754
v 10.711278 -4.742717 2.941206
v 10.723925 -4.750945 2.872621
v 10.619226 -4.740233 3.283428
v 10.632745 -4.749147 3.215101
v 10.646049 -4.757919 3.146709
v 10.659154 -4.766560 3.078257
v 10.672074 -4.775078 3.009754
v 10.684825 -4.783484 2.941206
v 10.697421 -4.791790 2.872621
v 9.350109 -3.586650 7.445125
v 9.369059 -3.553901 7.445125
v 9.387823 -3.521037 7.445125
v 9.406415 -3.488065 7.445125
v 9.424846 -3.454995 7.445125
v 9.443128 -3.421836 7.445126
v 9.461273 -3.388596 7.445126
v 9.479291 -3.355285 7.445125
v 9.321005 -3.569204 7.503381
v 9.291694 -3.551633 7.561356
v 9.262165 -3.533933 7.619031
v 9.232408 -3.516095 7.676387
v 9.202412 -3.498114 7.733406
v 9.172163 -3.479982 7.790068
v 9.141653 -3.461693 7.846356
v 9.330965 -3.619275 7.445125
v 9.311611 -3.651767 7.445125
v 9.292039 -3.684118 7.445125
v 9.272237 -3.716318 7.445125
v 9.252190 -3.748359 7.445125
v 9.231889 -3.780233 7.445125
v 9.211321 -3.811931 7.445125
v 9.379020 -3.603981 7.386606
v 9.407747 -3.621201 7.327842
v 9.436303 -3.638317 7.268852
v 9.464697 -3.655339 7.209655
v 9.492944 -3.672270 7.150270
v 9.521050 -3.689119 7.090715
v 9.549032 -3.705893 7.031008
v 9.398073 -3.571052 7.386606
v 9.416940 -3.538008 7.386606
v 9.435633 -3.504856 7.386606
v 9.454164 -3.471606 7.386606
v 9.472547 -3.438265 7.386606
v 9.490790 -3.404844 7.386606
v 9.508908 -3.371350 7.386606
v 9.426903 -3.588094 7.327842
v 9.445871 -3.554872 7.327842
v 9.464665 -3.521541 7.327842
v 9.483296 -3.488111 7.327842
v 9.501779 -3.454590 7.327842
v 9.520121 -3.420988 7.327842
v 9.538337 -3.387313 7.327842
v 9.455561 -3.605035 7.268852
v 9.474630 -3.571634 7.268852
v 9.493525 -3.538125 7.268852
v 9.512257 -3.504517 7.268852
v 9.530836 -3.470817 7.268852
v 9.549276 -3.437035 7.268852
v 9.567590 -3.403180 7.268852
v 9.484056 -3.621880 7.209656
v 9.503227 -3.588303 7.209656
v 9.522223 -3.554617 7.209656
v 9.541052 -3.520830 7.209656
v 9.559731 -3.486953 7.209656
v 9.578268 -3.452993 7.209656
v 9.596678 -3.418959 7.209656
v 9.512403 -3.638636 7.150270
v 9.531674 -3.604884 7.150270
v 9.550769 -3.571022 7.150270
v 9.569697 -3.537059 7.150270
v 9.588473 -3.503004 7.150270
v 9.607107 -3.468867 7.150270
v 9.625613 -3.434655 7.150270
v 9.540612 -3.655312 7.090715
v 9.559982 -3.621384 7.090715
v 9.579176 -3.587347 7.090715
v 9.598203 -3.553208 7.090715
v 9.617075 -3.518977 7.090715
v 9.635807 -3.484663 7.090715
v 9.654408 -3.450274 7.090715
v 9.568693 -3.671911 7.031008
v 9.588163 -3.637810 7.031008
v 9.607455 -3.603598 7.031008
v 9.626580 -3.569285 7.031008
v 9.645550 -3.534878 7.031008
v 9.664376 -3.500388 7.031008
v 9.683072 -3.465823 7.031008
v 9.339849 -3.536635 7.503381
v 9.310434 -3.519246 7.561356
v 9.280799 -3.501729 7.619031
v 9.250936 -3.484075 7.676387
v 9.220832 -3.466280 7.733406
v 9.190475 -3.448335 7.790068
v 9.159855 -3.430234 7.846357
v 9.358511 -3.503951 7.503381
v 9.328991 -3.486744 7.561356
v 9.299252 -3.469410 7.619031
v 9.269283 -3.451942 7.676387
v 9.239072 -3.434333 7.733406
v 9.208609 -3.416576 7.790068
v 9.177880 -3.398665 7.846357
v 9.377000 -3.471161 7.503381
v 9.347377 -3.454137 7.561356
v 9.317535 -3.436987 7.619031
v 9.287462 -3.419705 7.676387
v 9.257146 -3.402282 7.733406
v 9.226575 -3.384714 7.790068
v 9.195740 -3.366994 7.846357
v 9.395329 -3.438273 7.503382
v 9.365605 -3.421433 7.561357
v 9.335660 -3.404468 7.619031
v 9.305482 -3.387371 7.676388
v 9.275062 -3.370136 7.733406
v 9.244387 -3.352757 7.790068
v 9.213444 -3.335228 7.846357
v 9.413511 -3.405296 7.503382
v 9.383685 -3.388640 7.561357
v 9.353638 -3.371861 7.619031
v 9.323358 -3.354950 7.676387
v 9.292833 -3.337904 7.733406
v 9.262053 -3.320714 7.790068
v 9.231005 -3.303376 7.846357
v 9.431555 -3.372240 7.503382
v 9.401630 -3.355767 7.561357
v 9.371481 -3.339173 7.619031
v 9.341099 -3.322450 7.676388
v 9.310471 -3.305593 7.733406
v 9.279587 -3.288593 7.790068
v 9.248435 -3.271447 7.846357
v 9.449475 -3.339111 7.503382
v 9.419449 -3.322824 7.561357
v 9.389200 -3.306416 7.619031
v 9.358716 -3.289880 7.676387
v 9.327987 -3.273211 7.733406
v 9.297000 -3.256402 7.790068
v 9.265743 -3.239448 7.846357
v 9.301965 -3.601649 7.503381
v 9.282719 -3.633962 7.503381
v 9.263254 -3.666135 7.503381
v 9.243560 -3.698158 7.503381
v 9.223624 -3.730022 7.503381
v 9.203434 -3.761721 7.503381
v 9.182980 -3.793244 7.503381
v 9.272760 -3.583898 7.561356
v 9.253621 -3.616031 7.561356
v 9.234265 -3.648024 7.561356
v 9.214682 -3.679868 7.561356
v 9.194856 -3.711556 7.561356
v 9.174779 -3.743078 7.561356
v 9.154437 -3.774425 7.561356
v 9.243339 -3.566015 7.619031
v 9.224308 -3.597967 7.619031
v 9.205062 -3.629780 7.619031
v 9.185587 -3.661444 7.619031
v 9.165874 -3.692953 7.619031
v 9.145910 -3.724296 7.619031
v 9.125684 -3.755467 7.619031
v 9.213690 -3.547994 7.676387
v 9.194768 -3.579763 7.676387
v 9.175632 -3.611394 7.676387
v 9.156269 -3.642877 7.676387
v 9.136667 -3.674205 7.676387
v 9.116818 -3.705369 7.676387
v 9.096707 -3.736361 7.676387
v 9.183803 -3.529828 7.733406
v 9.164989 -3.561413 7.733406
v 9.145965 -3.592860 7.733406
v 9.126714 -3.624160 7.733406
v 9.107226 -3.655306 7.733406
v 9.087492 -3.686290 7.733406
v 9.067498 -3.717102 7.733406
v 9.153663 -3.511509 7.790068
v 9.134962 -3.542908 7.790068
v 9.116048 -3.574170 7.790068
v 9.096910 -3.605286 7.790068
v 9.077538 -3.636249 7.790068
v 9.057920 -3.667051 7.790068
v 9.038044 -3.697681 7.790068
v 9.123262 -3.493032 7.846356
v 9.104673 -3.524243 7.846357
v 9.085873 -3.555318 7.846357
v 9.066849 -3.586249 7.846357
v 9.047592 -3.617027 7.846357
v 9.028091 -3.647644 7.846357
v 9.008334 -3.678092 7.846357
v 9.359770 -3.636784 7.386606
v 9.388393 -3.654181 7.327842
v 9.416845 -3.671474 7.268852
v 9.445138 -3.688671 7.209656
v 9.473281 -3.705777 7.150270
v 9.501287 -3.722799 7.090715
v 9.529168 -3.739745 7.031008
v 9.340311 -3.669454 7.386606
v 9.368830 -3.687028 7.327842
v 9.397177 -3.704496 7.268852
v 9.425366 -3.721867 7.209655
v 9.453406 -3.739147 7.150270
v 9.481309 -3.756342 7.090715
v 9.509087 -3.773460 7.031008
v 9.320633 -3.701981 7.386606
v 9.349045 -3.719731 7.327842
v 9.377286 -3.737374 7.268852
v 9.405369 -3.754919 7.209656
v 9.433306 -3.772371 7.150270
v 9.461104 -3.789738 7.090716
v 9.488778 -3.807028 7.031008
v 9.300721 -3.734357 7.386606
v 9.329025 -3.752283 7.327842
v 9.357160 -3.770100 7.268852
v 9.385137 -3.787817 7.209655
v 9.412967 -3.805441 7.150270
v 9.440660 -3.822979 7.090716
v 9.468230 -3.840439 7.031008
v 9.280565 -3.766574 7.386606
v 9.308760 -3.784673 7.327842
v 9.336786 -3.802663 7.268852
v 9.364655 -3.820553 7.209656
v 9.392379 -3.838349 7.150270
v 9.419966 -3.856057 7.090716
v 9.447430 -3.873686 7.031009
v 9.260152 -3.798622 7.386606
v 9.288238 -3.816894 7.327842
v 9.316154 -3.835057 7.268852
v 9.343914 -3.853117 7.209655
v 9.371529 -3.871083 7.150270
v 9.399009 -3.888961 7.090716
v 9.426364 -3.906759 7.031009
v 9.239472 -3.830493 7.386606
v 9.267446 -3.848937 7.327842
v 9.295251 -3.867270 7.268852
v 9.322901 -3.885501 7.209656
v 9.350406 -3.903636 7.150270
v 9.377775 -3.921683 7.090716
v 9.405023 -3.939648 7.031009
v 7.113340 -2.245836 10.511318
v 7.124273 -2.226940 10.511317
v 7.135100 -2.207977 10.511317
v 7.145828 -2.188952 10.511317
v 7.156463 -2.169871 10.511317
v 7.167011 -2.150738 10.511317
v 7.177481 -2.131559 10.511317
v 7.187878 -2.112338 10.511317
v 7.073931 -2.222212 10.548021
v 7.034406 -2.198519 10.584260
v 6.994761 -2.174755 10.620005
v 6.954990 -2.150914 10.655225
v 6.915087 -2.126995 10.689894
v 6.875047 -2.102993 10.723980
v 6.834864 -2.078906 10.757456
v 7.102293 -2.264661 10.511318
v 7.091126 -2.283409 10.511319
v 7.079833 -2.302075 10.511318
v 7.068406 -2.320655 10.511319
v 7.056840 -2.339143 10.511318
v 7.045126 -2.357534 10.511318
v 7.033257 -2.375823 10.511318
v 7.152641 -2.269395 10.474178
v 7.191839 -2.292892 10.436630
v 7.230940 -2.316331 10.398706
v 7.269948 -2.339714 10.360434
v 7.308871 -2.363046 10.321841
v 7.347713 -2.386330 10.282960
v 7.386481 -2.409569 10.243816
v 7.163715 -2.250256 10.474177
v 7.174682 -2.231048 10.474177
v 7.185548 -2.211779 10.474177
v 7.196320 -2.192451 10.474177
v 7.207004 -2.173072 10.474177
v 7.217608 -2.153646 10.474177
v 7.228139 -2.134177 10.474177
v 7.203053 -2.273510 10.436630
v 7.214160 -2.254059 10.436631
v 7.225163 -2.234545 10.436631
v 7.236072 -2.214973 10.436631
v 7.246891 -2.195348 10.436631
v 7.257630 -2.175674 10.436631
v 7.268294 -2.155959 10.436631
v 7.242294 -2.296706 10.398706
v 7.253538 -2.277012 10.398707
v 7.264680 -2.257254 10.398707
v 7.275724 -2.237437 10.398707
v 7.286679 -2.217567 10.398707
v 7.297552 -2.197649 10.398707
v 7.308351 -2.177687 10.398707
v 7.281443 -2.319848 10.360434
v 7.292826 -2.299912 10.360434
v 7.304104 -2.279911 10.360435
v 7.315285 -2.259850 10.360435
v 7.326375 -2.239735 10.360435
v 7.337381 -2.219571 10.360435
v 7.348312 -2.199364 10.360435
v 7.320505 -2.342939 10.321842
v 7.332026 -2.322761 10.321842
v 7.343441 -2.302517 10.321842
v 7.354757 -2.282213 10.321842
v 7.365982 -2.261854 10.321842
v 7.377122 -2.241446 10.321842
v 7.388186 -2.220993 10.321842
v 7.359487 -2.365982 10.282960
v 7.371146 -2.345562 10.282960
v 7.382697 -2.325077 10.282960
v 7.394149 -2.304530 10.282960
v 7.405508 -2.283927 10.282960
v 7.416781 -2.263274 10.282960
v 7.427977 -2.242577 10.282960
v 7.398394 -2.388981 10.243815
v 7.410191 -2.368321 10.243816
v 7.421878 -2.347593 10.243816
v 7.433464 -2.326803 10.243816
v 7.444958 -2.305958 10.243816
v 7.456364 -2.285061 10.243816
v 7.467692 -2.264120 10.243816
v 7.084722 -2.203560 10.548021
v 7.045056 -2.180112 10.584260
v 7.005269 -2.156593 10.620005
v 6.965356 -2.132998 10.655226
v 6.925310 -2.109327 10.689894
v 6.885127 -2.085573 10.723980
v 6.844800 -2.061735 10.757457
v 7.095409 -2.184842 10.548021
v 7.055603 -2.161640 10.584260
v 7.015676 -2.138367 10.620005
v 6.975621 -2.115020 10.655227
v 6.935434 -2.091596 10.689894
v 6.895108 -2.068091 10.723981
v 6.854638 -2.044502 10.757457
v 7.105998 -2.166063 10.548021
v 7.066052 -2.143107 10.584260
v 7.025986 -2.120081 10.620005
v 6.985791 -2.096982 10.655226
v 6.945464 -2.073807 10.689894
v 6.904998 -2.050552 10.723981
v 6.864388 -2.027214 10.757457
v 7.116495 -2.147229 10.548021
v 7.076412 -2.124520 10.584260
v 7.036207 -2.101742 10.620005
v 6.995874 -2.078892 10.655226
v 6.955408 -2.055966 10.689895
v 6.914802 -2.032962 10.723981
v 6.874051 -2.009874 10.757457
v 7.126908 -2.128343 10.548021
v 7.086688 -2.105882 10.584260
v 7.046346 -2.083353 10.620005
v 7.005876 -2.060752 10.655227
v 6.965271 -2.038077 10.689895
v 6.924526 -2.015323 10.723981
v 6.883636 -1.992488 10.757457
v 7.137242 -2.109411 10.548021
v 7.096887 -2.087199 10.584260
v 7.056408 -2.064919 10.620006
v 7.015801 -2.042568 10.655228
v 6.975060 -2.020144 10.689895
v 6.934178 -1.997641 10.723981
v 6.893150 -1.975059 10.757457
v 7.147505 -2.090438 10.548022
v 7.107015 -2.068475 10.584260
v 7.066401 -2.046445 10.620006
v 7.025659 -2.024345 10.655227
v 6.984781 -2.002172 10.689895
v 6.943764 -1.979922 10.723981
v 6.902598 -1.957593 10.757457
v 7.063026 -2.240794 10.548021
v 7.052003 -2.259300 10.548022
v 7.040856 -2.277725 10.548022
v 7.029576 -2.296065 10.548022
v 7.018159 -2.314314 10.548022
v 7.006597 -2.332468 10.548022
v 6.994883 -2.350521 10.548022
v 7.023644 -2.216857 10.584260
v 7.012767 -2.235120 10.584261
v 7.001765 -2.253304 10.584261
v 6.990634 -2.271403 10.584261
v 6.979366 -2.289412 10.584261
v 6.967956 -2.307328 10.584260
v 6.956395 -2.325144 10.584260
v 6.984143 -2.192848 10.620004
v 6.973410 -2.210867 10.620005
v 6.962556 -2.228808 10.620005
v 6.951573 -2.246665 10.620005
v 6.940455 -2.264435 10.620005
v 6.929197 -2.282112 10.620005
v 6.917790 -2.299690 10.620004
v 6.944516 -2.168762 10.655225
v 6.933929 -2.186537 10.655225
v 6.923222 -2.204235 10.655225
v 6.912388 -2.221850 10.655225
v 6.901421 -2.239378 10.655225
v 6.890315 -2.256815 10.655225
v 6.879063 -2.274155 10.655225
v 6.904757 -2.144597 10.689894
v 6.894317 -2.162127 10.689894
v 6.883757 -2.179580 10.689894
v 6.873073 -2.196952 10.689894
v 6.862257 -2.214239 10.689894
v 6.851304 -2.231435 10.689894
v 6.840207 -2.248536 10.689894
v 6.864862 -2.120348 10.723980
v 6.854568 -2.137632 10.723980
v 6.844157 -2.154840 10.723980
v 6.833622 -2.171969 10.723980
v 6.822958 -2.189013 10.723981
v 6.812160 -2.205968 10.723981
v 6.801218 -2.222829 10.723981
v 6.824825 -2.096013 10.757457
v 6.814677 -2.113050 10.757456
v 6.804415 -2.130012 10.757456
v 6.794031 -2.146896 10.757456
v 6.783520 -2.163697 10.757456
v 6.772875 -2.180409 10.757457
v 6.762090 -2.197029 10.757457
v 7.141453 -2.288462 10.474178
v 7.180509 -2.312201 10.436630
v 7.219467 -2.335881 10.398706
v 7.258334 -2.359505 10.360434
v 7.297116 -2.383078 10.321841
v 7.335818 -2.406601 10.282960
v 7.374446 -2.430079 10.243816
v 7.130141 -2.307452 10.474178
v 7.169054 -2.331432 10.436630
v 7.207870 -2.355352 10.398706
v 7.246595 -2.379216 10.360434
v 7.285234 -2.403027 10.321841
v 7.323794 -2.426789 10.282960
v 7.362280 -2.450506 10.243816
v 7.118703 -2.326359 10.474178
v 7.157471 -2.350578 10.436630
v 7.196142 -2.374738 10.398706
v 7.234723 -2.398840 10.360434
v 7.273218 -2.422890 10.321841
v 7.311633 -2.446889 10.282960
v 7.349976 -2.470843 10.243816
v 7.107129 -2.345178 10.474178
v 7.145750 -2.369636 10.436630
v 7.184275 -2.394033 10.398706
v 7.222709 -2.418374 10.360434
v 7.261060 -2.442660 10.321842
v 7.299330 -2.466896 10.282960
v 7.337526 -2.491086 10.243816
v 7.095413 -2.363904 10.474178
v 7.133885 -2.388600 10.436630
v 7.172262 -2.413234 10.398706
v 7.210548 -2.437811 10.360434
v 7.248751 -2.462333 10.321842
v 7.286874 -2.486805 10.282960
v 7.324924 -2.511229 10.243816
v 7.083549 -2.382532 10.474178
v 7.121870 -2.407464 10.436630
v 7.160096 -2.432334 10.398706
v 7.198234 -2.457146 10.360434
v 7.236286 -2.481903 10.321842
v 7.274261 -2.506609 10.282960
v 7.312161 -2.531267 10.243816
v 7.071527 -2.401057 10.474178
v 7.109697 -2.426224 10.436630
v 7.147772 -2.451329 10.398706
v 7.185757 -2.476374 10.360434
v 7.223658 -2.501364 10.321842
v 7.261481 -2.526303 10.282960
v 7.299232 -2.551193 10.243816
v 7.731640 -2.616461 -9.322191
v 7.744788 -2.593735 -9.322189
v 7.757811 -2.570929 -9.322189
v 7.770713 -2.548049 -9.322189
v 7.783503 -2.525101 -9.322189
v 7.796188 -2.502091 -9.322189
v 7.808779 -2.479025 -9.322189
v 7.821283 -2.455909 -9.322189
v 7.769407 -2.639100 -9.292356
v 7.807021 -2.661647 -9.262179
v 7.844471 -2.684096 -9.231642
v 7.881746 -2.706441 -9.200723
v 7.918839 -2.728676 -9.169403
v 7.955737 -2.750793 -9.137663
v 7.992431 -2.772789 -9.105482
v 7.718354 -2.639100 -9.322189
v 7.704925 -2.661647 -9.322189
v 7.691343 -2.684097 -9.322189
v 7.677602 -2.706441 -9.322189
v 7.663690 -2.728676 -9.322189
v 7.649601 -2.750794 -9.322189
v 7.635328 -2.772789 -9.322189
v 7.693728 -2.593735 -9.351703
v 7.655684 -2.570929 -9.380914
v 7.617515 -2.548049 -9.409841
v 7.579233 -2.525101 -9.438504
v 7.540848 -2.502091 -9.466926
v 7.502368 -2.479025 -9.495122
v 7.463805 -2.455909 -9.523113
v 7.706742 -2.571244 -9.351703
v 7.719629 -2.548674 -9.351703
v 7.732397 -2.526030 -9.351703
v 7.745055 -2.503319 -9.351703
v 7.757610 -2.480547 -9.351703
v 7.770071 -2.457719 -9.351703
v 7.782446 -2.434842 -9.351703
v 7.668561 -2.548674 -9.380913
v 7.681314 -2.526340 -9.380913
v 7.693948 -2.503933 -9.380913
v 7.706471 -2.481461 -9.380913
v 7.718897 -2.458927 -9.380913
v 7.731227 -2.436338 -9.380913
v 7.743471 -2.413701 -9.380913
v 7.630256 -2.526030 -9.409841
v 7.642872 -2.503933 -9.409841
v 7.655373 -2.481765 -9.409841
v 7.667765 -2.459531 -9.409841
v 7.680057 -2.437237 -9.409841
v 7.692255 -2.414888 -9.409841
v 7.704370 -2.392491 -9.409841
v 7.591836 -2.503320 -9.438504
v 7.604317 -2.481461 -9.438504
v 7.616682 -2.459531 -9.438504
v 7.628941 -2.437536 -9.438504
v 7.641100 -2.415482 -9.438504
v 7.653169 -2.393373 -9.438504
v 7.665153 -2.371218 -9.438504
v 7.553312 -2.480547 -9.466925
v 7.565657 -2.458927 -9.466925
v 7.577887 -2.437237 -9.466925
v 7.590013 -2.415482 -9.466925
v 7.602038 -2.393668 -9.466925
v 7.613976 -2.371801 -9.466925
v 7.625830 -2.349887 -9.466925
v 7.514696 -2.457720 -9.495121
v 7.526903 -2.436338 -9.495120
v 7.538999 -2.414888 -9.495122
v 7.550989 -2.393374 -9.495121
v 7.562883 -2.371801 -9.495122
v 7.574687 -2.350177 -9.495121
v 7.586411 -2.328505 -9.495122
v 7.475995 -2.434842 -9.523113
v 7.488066 -2.413701 -9.523113
v 7.500026 -2.392491 -9.523113
v 7.511882 -2.371218 -9.523113
v 7.523642 -2.349887 -9.523113
v 7.535315 -2.328505 -9.523114
v 7.546906 -2.307076 -9.523114
v 7.782692 -2.616140 -9.292356
v 7.820440 -2.638454 -9.262179
v 7.858025 -2.660672 -9.231642
v 7.895434 -2.682786 -9.200723
v 7.932659 -2.704790 -9.169403
v 7.969688 -2.726680 -9.137663
v 8.006515 -2.748449 -9.105482
v 7.795847 -2.593100 -9.292356
v 7.833730 -2.615180 -9.262179
v 7.871447 -2.637165 -9.231642
v 7.908988 -2.659047 -9.200723
v 7.946345 -2.680821 -9.169403
v 7.983505 -2.702482 -9.137663
v 8.020461 -2.724022 -9.105482
v 7.808882 -2.569984 -9.292356
v 7.846896 -2.591830 -9.262179
v 7.884746 -2.613581 -9.231642
v 7.922418 -2.635231 -9.200723
v 7.959905 -2.656774 -9.169403
v 7.997195 -2.678204 -9.137663
v 8.034280 -2.699516 -9.105482
v 7.821803 -2.546800 -9.292356
v 7.859949 -2.568411 -9.262179
v 7.897928 -2.589928 -9.231642
v 7.935731 -2.611345 -9.200723
v 7.973347 -2.632655 -9.169403
v 8.010766 -2.653855 -9.137663
v 8.047978 -2.674937 -9.105482
v 7.834620 -2.523553 -9.292356
v 7.872896 -2.544928 -9.262179
v 7.911004 -2.566210 -9.231642
v 7.948937 -2.587393 -9.200723
v 7.986681 -2.608472 -9.169403
v 8.024228 -2.629440 -9.137663
v 8.061567 -2.650292 -9.105482
v 7.847341 -2.500250 -9.292356
v 7.885746 -2.521388 -9.262179
v 7.923983 -2.542435 -9.231642
v 7.962043 -2.563384 -9.200723
v 7.999914 -2.584229 -9.169403
v 8.037588 -2.604965 -9.137663
v 8.075053 -2.625586 -9.105482
v 7.859973 -2.476896 -9.292356
v 7.898506 -2.497798 -9.262179
v 7.936871 -2.518608 -9.231642
v 7.975058 -2.539322 -9.200723
v 8.013056 -2.559933 -9.169403
v 8.050855 -2.580437 -9.137663
v 8.088446 -2.600827 -9.105482
v 7.755986 -2.661973 -9.292356
v 7.742417 -2.684752 -9.292356
v 7.728697 -2.707432 -9.292356
v 7.714812 -2.730007 -9.292356
v 7.700758 -2.752470 -9.292356
v 7.686525 -2.774816 -9.292356
v 7.672105 -2.797038 -9.292356
v 7.793463 -2.684752 -9.262179
v 7.779757 -2.707762 -9.262179
v 7.765897 -2.730673 -9.262179
v 7.751873 -2.753476 -9.262179
v 7.737675 -2.776168 -9.262179
v 7.723298 -2.798740 -9.262179
v 7.708732 -2.821187 -9.262179
v 7.830777 -2.707432 -9.231642
v 7.816935 -2.730672 -9.231642
v 7.802936 -2.753812 -9.231642
v 7.788771 -2.776844 -9.231642
v 7.774431 -2.799762 -9.231642
v 7.759911 -2.822560 -9.231642
v 7.745199 -2.845232 -9.231642
v 7.867918 -2.730007 -9.200723
v 7.853939 -2.753476 -9.200723
v 7.839801 -2.776844 -9.200723
v 7.825498 -2.800103 -9.200723
v 7.811017 -2.823247 -9.200723
v 7.796352 -2.846270 -9.200723
v 7.781496 -2.869165 -9.200723
v 7.904876 -2.752470 -9.169403
v 7.890760 -2.776168 -9.169403
v 7.876486 -2.799762 -9.169403
v 7.862042 -2.823247 -9.169403
v 7.847422 -2.846615 -9.169403
v 7.832615 -2.869862 -9.169403
v 7.817615 -2.892980 -9.169403
v 7.941640 -2.774816 -9.137663
v 7.927390 -2.798740 -9.137663
v 7.912978 -2.822560 -9.137663
v 7.898396 -2.846269 -9.137663
v 7.883636 -2.869862 -9.137663
v 7.868688 -2.893331 -9.137663
v 7.853543 -2.916670 -9.137663
v 7.978200 -2.797038 -9.105483
v 7.963817 -2.821187 -9.105483
v 7.949269 -2.845232 -9.105483
v 7.934550 -2.869165 -9.105483
v 7.919650 -2.892980 -9.105483
v 7.904561 -2.916670 -9.105483
v 7.889274 -2.940228 -9.105483
v 7.680580 -2.616140 -9.351703
v 7.642673 -2.593100 -9.380913
v 7.604643 -2.569985 -9.409841
v 7.566500 -2.546801 -9.438504
v 7.528254 -2.523554 -9.466925
v 7.489913 -2.500250 -9.495121
v 7.451490 -2.476896 -9.523114
v 7.667290 -2.638455 -9.351703
v 7.629522 -2.615180 -9.380914
v 7.591632 -2.591831 -9.409841
v 7.553628 -2.568411 -9.438504
v 7.515523 -2.544929 -9.466925
v 7.477324 -2.521389 -9.495122
v 7.439041 -2.497798 -9.523115
v 7.653849 -2.660672 -9.351703
v 7.616221 -2.637165 -9.380913
v 7.578472 -2.613582 -9.409840
v 7.540610 -2.589928 -9.438504
v 7.502646 -2.566211 -9.466925
v 7.464590 -2.542435 -9.495122
v 7.426451 -2.518609 -9.523115
v 7.640248 -2.682786 -9.351703
v 7.602763 -2.659047 -9.380914
v 7.565157 -2.635232 -9.409841
v 7.527439 -2.611345 -9.438503
v 7.489619 -2.587394 -9.466925
v 7.451707 -2.563384 -9.495122
v 7.413713 -2.539322 -9.523115
v 7.626481 -2.704790 -9.351703
v 7.589140 -2.680822 -9.380913
v 7.551679 -2.656775 -9.409841
v 7.514106 -2.632656 -9.438504
v 7.476431 -2.608472 -9.466925
v 7.438664 -2.584229 -9.495122
v 7.400816 -2.559934 -9.523115
v 7.612539 -2.726680 -9.351703
v 7.575344 -2.702482 -9.380914
v 7.538030 -2.678205 -9.409841
v 7.500603 -2.653856 -9.438505
v 7.463076 -2.629440 -9.466926
v 7.425457 -2.604966 -9.495122
v 7.387757 -2.580438 -9.523115
v 7.598413 -2.748449 -9.351703
v 7.561367 -2.724022 -9.380913
v 7.524200 -2.699517 -9.409840
v 7.486923 -2.674938 -9.438504
v 7.449545 -2.650292 -9.466926
v 7.412077 -2.625587 -9.495122
v 7.374526 -2.600828 -9.523115
v 9.014315 -4.905609 -6.751785
v 9.041389 -4.874796 -6.751785
v 9.068293 -4.843820 -6.751785
v 9.095034 -4.812694 -6.751785
v 9.121626 -4.781430 -6.751785
v 9.148078 -4.750039 -6.751785
v 9.174400 -4.718534 -6.751785
v 9.200605 -4.686925 -6.751785
v 9.037130 -4.926290 -6.702856
v 9.059743 -4.946787 -6.653654
v 9.082141 -4.967090 -6.604166
v 9.104312 -4.987185 -6.554374
v 9.126243 -5.007065 -6.504263
v 9.147921 -5.026714 -6.453819
v 9.169334 -5.046124 -6.403028
v 8.987058 -4.936250 -6.751785
v 8.959609 -4.966705 -6.751785
v 8.931955 -4.996964 -6.751785
v 8.904089 -5.027014 -6.751785
v 8.875996 -5.056842 -6.751785
v 8.847669 -5.086438 -6.751785
v 8.819096 -5.115792 -6.751785
v 8.991309 -4.884757 -6.800456
v 8.968127 -4.863744 -6.848886
v 8.944780 -4.842581 -6.897089
v 8.921280 -4.821280 -6.945079
v 8.897642 -4.799853 -6.992873
v 8.873876 -4.778311 -7.040486
v 8.849996 -4.756665 -7.087932
v 9.018258 -4.854086 -6.800456
v 9.045036 -4.823255 -6.800456
v 9.071653 -4.792273 -6.800456
v 9.098122 -4.761154 -6.800456
v 9.124451 -4.729910 -6.800457
v 9.150651 -4.698550 -6.800457
v 9.176734 -4.667089 -6.800457
v 8.994949 -4.833218 -6.848886
v 9.021602 -4.802530 -6.848885
v 9.048093 -4.771695 -6.848886
v 9.074437 -4.740723 -6.848885
v 9.100642 -4.709624 -6.848886
v 9.126719 -4.678412 -6.848886
v 9.152680 -4.647099 -6.848886
v 8.971475 -4.812200 -6.897089
v 8.998000 -4.781659 -6.897089
v 9.024365 -4.750970 -6.897089
v 9.050584 -4.720145 -6.897089
v 9.076664 -4.689195 -6.897089
v 9.102617 -4.658133 -6.897089
v 9.128455 -4.626966 -6.897089
v 8.947846 -4.791046 -6.945079
v 8.974244 -4.760652 -6.945079
v 9.000484 -4.730110 -6.945079
v 9.026576 -4.699433 -6.945079
v 9.052530 -4.668633 -6.945079
v 9.078359 -4.637720 -6.945079
v 9.104072 -4.606705 -6.945079
v 8.924079 -4.769766 -6.992873
v 8.950347 -4.739520 -6.992873
v 8.976460 -4.709126 -6.992873
v 9.002424 -4.678599 -6.992873
v 9.028254 -4.647948 -6.992873
v 9.053956 -4.617186 -6.992873
v 9.079543 -4.586321 -6.992873
v 8.900183 -4.748371 -7.040486
v 8.926322 -4.718274 -7.040485
v 8.952307 -4.688031 -7.040486
v 8.978144 -4.657653 -7.040485
v 9.003845 -4.627152 -7.040486
v 9.029422 -4.596540 -7.040485
v 9.054883 -4.565827 -7.040486
v 8.876172 -4.726873 -7.087932
v 8.902183 -4.696925 -7.087932
v 8.928037 -4.666833 -7.087932
v 8.953746 -4.636606 -7.087932
v 8.979320 -4.606256 -7.087932
v 9.004769 -4.575796 -7.087932
v 9.030104 -4.545237 -7.087932
v 9.064329 -4.895334 -6.702856
v 9.087066 -4.915689 -6.653655
v 9.109587 -4.935853 -6.604166
v 9.131878 -4.955812 -6.554374
v 9.153929 -4.975554 -6.504263
v 9.175726 -4.995069 -6.453820
v 9.197256 -5.014346 -6.403028
v 9.091355 -4.864216 -6.702856
v 9.114215 -4.884431 -6.653654
v 9.136857 -4.904453 -6.604166
v 9.159270 -4.924273 -6.554374
v 9.181439 -4.943878 -6.504263
v 9.203356 -4.963257 -6.453819
v 9.225001 -4.982400 -6.403028
v 9.118221 -4.832947 -6.702857
v 9.141203 -4.853020 -6.653656
v 9.163966 -4.872901 -6.604166
v 9.186498 -4.892581 -6.554374
v 9.208786 -4.912049 -6.504263
v 9.230819 -4.931292 -6.453820
v 9.252581 -4.950301 -6.403028
v 9.144936 -4.801538 -6.702857
v 9.168038 -4.821467 -6.653655
v 9.190922 -4.841208 -6.604166
v 9.213573 -4.860749 -6.554374
v 9.235979 -4.880078 -6.504263
v 9.258128 -4.899184 -6.453819
v 9.280005 -4.918058 -6.403028
v 9.171510 -4.770002 -6.702857
v 9.194733 -4.789789 -6.653656
v 9.217736 -4.809388 -6.604166
v 9.240505 -4.828788 -6.554374
v 9.263029 -4.847978 -6.504263
v 9.285294 -4.866947 -6.453820
v 9.307285 -4.885685 -6.403028
v 9.197954 -4.738352 -6.702857
v 9.221298 -4.757995 -6.653655
v 9.244420 -4.777452 -6.604166
v 9.267307 -4.796710 -6.554374
v 9.289948 -4.815761 -6.504263
v 9.312326 -4.834592 -6.453819
v 9.334433 -4.853193 -6.403028
v 9.224278 -4.706597 -6.702857
v 9.247743 -4.726096 -6.653656
v 9.270984 -4.745410 -6.604166
v 9.293988 -4.764527 -6.554374
v 9.316744 -4.783438 -6.504263
v 9.339238 -4.802131 -6.453820
v 9.361458 -4.820595 -6.403028
v 9.009748 -4.957071 -6.702856
v 8.982172 -4.987667 -6.702856
v 8.954391 -5.018064 -6.702856
v 8.926395 -5.048252 -6.702856
v 8.898173 -5.078218 -6.702856
v 8.869716 -5.107952 -6.702857
v 8.841011 -5.137441 -6.702857
v 9.032236 -4.977708 -6.653655
v 9.004534 -5.008443 -6.653654
v 8.976628 -5.038979 -6.653655
v 8.948504 -5.069304 -6.653654
v 8.920156 -5.099406 -6.653656
v 8.891568 -5.129275 -6.653655
v 8.862733 -5.158897 -6.653655
v 9.054511 -4.998149 -6.604166
v 9.026686 -5.029021 -6.604166
v 8.998654 -5.059694 -6.604166
v 8.970405 -5.090155 -6.604166
v 8.941928 -5.120393 -6.604166
v 8.913213 -5.150394 -6.604166
v 8.884248 -5.180150 -6.604166
v 9.076560 -5.018382 -6.554374
v 9.048612 -5.049392 -6.554374
v 9.020455 -5.080199 -6.554374
v 8.992082 -5.110795 -6.554374
v 8.963480 -5.141166 -6.554374
v 8.934638 -5.171300 -6.554374
v 8.905544 -5.201187 -6.554374
v 9.098371 -5.038397 -6.504263
v 9.070299 -5.069540 -6.504263
v 9.042022 -5.100483 -6.504263
v 9.013525 -5.131211 -6.504263
v 8.984798 -5.161715 -6.504263
v 8.955830 -5.191980 -6.504263
v 8.926610 -5.221996 -6.504263
v 9.119929 -5.058182 -6.453820
v 9.091739 -5.089458 -6.453819
v 9.063340 -5.120532 -6.453820
v 9.034720 -5.151393 -6.453819
v 9.005871 -5.182027 -6.453820
v 8.976778 -5.212422 -6.453819
v 8.947434 -5.242567 -6.453820
v 9.141224 -5.077724 -6.403028
v 9.112915 -5.109132 -6.403028
v 9.084396 -5.140338 -6.403028
v 9.055657 -5.171328 -6.403028
v 9.026686 -5.202091 -6.403028
v 8.997471 -5.232614 -6.403028
v 8.968003 -5.262886 -6.403028
v 8.964180 -4.915255 -6.800456
v 8.941125 -4.894098 -6.848886
v 8.917907 -4.872791 -6.897089
v 8.894537 -4.851345 -6.945079
v 8.871028 -4.829772 -6.992873
v 8.847393 -4.808083 -7.040486
v 8.823644 -4.786289 -7.087932
v 8.936858 -4.945569 -6.800456
v 8.913932 -4.924270 -6.848886
v 8.890843 -4.902819 -6.897089
v 8.867603 -4.881228 -6.945079
v 8.844225 -4.859509 -6.992873
v 8.820723 -4.837675 -7.040486
v 8.797105 -4.815734 -7.087932
v 8.909333 -4.975687 -6.800456
v 8.886538 -4.954247 -6.848886
v 8.863579 -4.932652 -6.897089
v 8.840470 -4.910918 -6.945079
v 8.817225 -4.889055 -6.992873
v 8.793853 -4.867075 -7.040486
v 8.770370 -4.844989 -7.087932
v 8.881596 -5.005596 -6.800456
v 8.858930 -4.984015 -6.848886
v 8.836102 -4.962279 -6.897089
v 8.813126 -4.940404 -6.945079
v 8.790013 -4.918397 -6.992873
v 8.766777 -4.896273 -7.040486
v 8.743427 -4.874041 -7.087932
v 8.853634 -5.035287 -6.800456
v 8.831100 -5.013566 -6.848886
v 8.808405 -4.991691 -6.897089
v 8.785563 -4.969672 -6.945079
v 8.762583 -4.947523 -6.992873
v 8.739481 -4.925256 -7.040485
v 8.716268 -4.902880 -7.087932
v 8.825438 -5.064747 -6.800456
v 8.803036 -5.042887 -6.848886
v 8.780476 -5.020871 -6.897089
v 8.757766 -4.998713 -6.945079
v 8.734923 -4.976422 -6.992873
v 8.711957 -4.954013 -7.040486
v 8.688880 -4.931495 -7.087932
v 8.796997 -5.093964 -6.800456
v 8.774729 -5.071966 -6.848886
v 8.752303 -5.049812 -6.897088
v 8.729730 -5.027514 -6.945079
v 8.707023 -5.005084 -6.992873
v 8.684195 -4.982533 -7.040485
v 8.661255 -4.959874 -7.087932
v 10.042706 -5.837779 -3.119753
v 10.075402 -5.800567 -3.119753
v 10.107893 -5.763158 -3.119753
v 10.140188 -5.725569 -3.119753
v 10.172301 -5.687812 -3.119753
v 10.204247 -5.649901 -3.119753
v 10.236035 -5.611854 -3.119753
v 10.267682 -5.573681 -3.119754
v 10.052237 -5.846419 -3.056931
v 10.061528 -5.854842 -2.993948
v 10.070563 -5.863031 -2.930797
v 10.079328 -5.870977 -2.867470
v 10.087810 -5.878665 -2.803959
v 10.095994 -5.886083 -2.740255
v 10.103864 -5.893216 -2.676351
v 10.009789 -5.874783 -3.119753
v 9.976639 -5.911563 -3.119753
v 9.943243 -5.948104 -3.119754
v 9.909589 -5.984394 -3.119753
v 9.875663 -6.020417 -3.119754
v 9.841454 -6.056161 -3.119753
v 9.806946 -6.091610 -3.119754
v 10.032948 -5.828934 -3.182424
v 10.022977 -5.819897 -3.244951
v 10.012810 -5.810680 -3.307342
v 10.002458 -5.801297 -3.369605
v 9.991937 -5.791762 -3.431749
v 9.981263 -5.782086 -3.493780
v 9.970450 -5.772285 -3.555710
v 10.065591 -5.791781 -3.182424
v 10.098027 -5.754435 -3.182424
v 10.130270 -5.716906 -3.182424
v 10.162332 -5.679211 -3.182424
v 10.194224 -5.641363 -3.182424
v 10.225961 -5.603377 -3.182424
v 10.257556 -5.565267 -3.182424
v 10.055567 -5.782806 -3.244951
v 10.087949 -5.745522 -3.244951
v 10.120137 -5.708055 -3.244950
v 10.152144 -5.670423 -3.244950
v 10.183984 -5.632639 -3.244950
v 10.215668 -5.594716 -3.244950
v 10.247211 -5.556669 -3.244950
v 10.045343 -5.773653 -3.307341
v 10.077669 -5.736432 -3.307341
v 10.109802 -5.699031 -3.307342
v 10.141755 -5.661462 -3.307342
v 10.173541 -5.623741 -3.307342
v 10.205172 -5.585883 -3.307342
v 10.236660 -5.547901 -3.307342
v 10.034934 -5.764335 -3.369605
v 10.067204 -5.727179 -3.369604
v 10.099282 -5.689842 -3.369605
v 10.131180 -5.652339 -3.369604
v 10.162910 -5.614684 -3.369605
v 10.194486 -5.576892 -3.369604
v 10.225920 -5.538976 -3.369605
v 10.024356 -5.754865 -3.431748
v 10.056570 -5.717774 -3.431748
v 10.088592 -5.680504 -3.431749
v 10.120432 -5.643067 -3.431749
v 10.152106 -5.605479 -3.431749
v 10.183626 -5.567754 -3.431749
v 10.215004 -5.529904 -3.431749
v 10.013623 -5.745255 -3.493781
v 10.045779 -5.708232 -3.493780
v 10.077743 -5.671028 -3.493781
v 10.109528 -5.633659 -3.493781
v 10.141145 -5.596139 -3.493781
v 10.172607 -5.558482 -3.493781
v 10.203929 -5.520700 -3.493781
v 10.002751 -5.735521 -3.555710
v 10.034847 -5.698565 -3.555710
v 10.066753 -5.661429 -3.555710
v 10.098480 -5.624129 -3.555710
v 10.130039 -5.586677 -3.555710
v 10.161445 -5.549088 -3.555710
v 10.192708 -5.511376 -3.555710
v 10.084987 -5.809147 -3.056931
v 10.094327 -5.817512 -2.993948
v 10.103413 -5.825645 -2.930798
v 10.112226 -5.833536 -2.867471
v 10.120753 -5.841172 -2.803959
v 10.128983 -5.848537 -2.740255
v 10.136895 -5.855621 -2.676351
v 10.117528 -5.771679 -3.056931
v 10.126920 -5.779984 -2.993948
v 10.136054 -5.788062 -2.930798
v 10.144916 -5.795898 -2.867471
v 10.153489 -5.803481 -2.803959
v 10.161760 -5.810796 -2.740256
v 10.169718 -5.817831 -2.676351
v 10.149875 -5.734029 -3.056931
v 10.159317 -5.742277 -2.993948
v 10.168499 -5.750299 -2.930797
v 10.177408 -5.758080 -2.867470
v 10.186028 -5.765608 -2.803959
v 10.194345 -5.772872 -2.740255
v 10.202342 -5.779858 -2.676351
v 10.182041 -5.696213 -3.056931
v 10.191532 -5.704402 -2.993948
v 10.200764 -5.712366 -2.930797
v 10.209719 -5.720092 -2.867470
v 10.218384 -5.727567 -2.803959
v 10.226745 -5.734779 -2.740255
v 10.234785 -5.741715 -2.676351
v 10.214036 -5.658243 -3.056931
v 10.223578 -5.666373 -2.993948
v 10.232858 -5.674279 -2.930797
v 10.241859 -5.681951 -2.867470
v 10.250570 -5.689372 -2.803959
v 10.258974 -5.696532 -2.740255
v 10.267056 -5.703419 -2.676351
v 10.245877 -5.620134 -3.056931
v 10.255468 -5.628205 -2.993948
v 10.264794 -5.636054 -2.930798
v 10.273844 -5.643669 -2.867471
v 10.282599 -5.651036 -2.803959
v 10.291046 -5.658145 -2.740256
v 10.299170 -5.664981 -2.676351
v 10.277574 -5.581901 -3.056931
v 10.287213 -5.589912 -2.993948
v 10.296589 -5.597704 -2.930798
v 10.305684 -5.605262 -2.867471
v 10.314485 -5.612576 -2.803959
v 10.322975 -5.619632 -2.740255
v 10.331141 -5.626417 -2.676351
v 10.019268 -5.883482 -3.056931
v 9.986065 -5.920320 -3.056931
v 9.952616 -5.956920 -3.056931
v 9.918908 -5.993268 -3.056931
v 9.884929 -6.029348 -3.056931
v 9.850663 -6.065149 -3.056931
v 9.816102 -6.100654 -3.056931
v 10.028507 -5.891961 -2.993948
v 9.995254 -5.928857 -2.993948
v 9.961753 -5.965513 -2.993948
v 9.927993 -6.001918 -2.993948
v 9.893960 -6.038054 -2.993948
v 9.859641 -6.073910 -2.993948
v 9.825027 -6.109470 -2.993948
v 10.037493 -5.900208 -2.930797
v 10.004189 -5.937159 -2.930797
v 9.970637 -5.973870 -2.930797
v 9.936827 -6.010329 -2.930798
v 9.902743 -6.046520 -2.930798
v 9.868374 -6.082430 -2.930798
v 9.833705 -6.118044 -2.930798
v 10.046210 -5.908207 -2.867470
v 10.012857 -5.945211 -2.867470
v 9.979259 -5.981977 -2.867470
v 9.945396 -6.018490 -2.867471
v 9.911264 -6.054734 -2.867471
v 9.876844 -6.090695 -2.867471
v 9.842126 -6.126362 -2.867471
v 10.054646 -5.915948 -2.803959
v 10.021246 -5.953005 -2.803959
v 9.987598 -5.989821 -2.803959
v 9.953690 -6.026385 -2.803959
v 9.919508 -6.062681 -2.803960
v 9.885041 -6.098693 -2.803959
v 9.850273 -6.134409 -2.803960
v 10.062783 -5.923415 -2.740255
v 10.029338 -5.960523 -2.740255
v 9.995646 -5.997390 -2.740255
v 9.961690 -6.034003 -2.740255
v 9.927463 -6.070348 -2.740256
v 9.892947 -6.106409 -2.740256
v 9.858132 -6.142174 -2.740256
v 10.070610 -5.930597 -2.676351
v 10.037121 -5.967753 -2.676351
v 10.003384 -6.004669 -2.676351
v 9.969384 -6.041329 -2.676351
v 9.935112 -6.077722 -2.676351
v 9.900553 -6.113830 -2.676351
v 9.865692 -6.149641 -2.676351
v 10.000084 -5.865877 -3.182424
v 9.990170 -5.856778 -3.244951
v 9.980058 -5.847499 -3.307342
v 9.969763 -5.838052 -3.369605
v 9.959300 -5.828451 -3.431749
v 9.948685 -5.818710 -3.493781
v 9.937932 -5.808842 -3.555710
v 9.966989 -5.902597 -3.182424
v 9.957129 -5.893436 -3.244951
v 9.947073 -5.884095 -3.307342
v 9.936836 -5.874584 -3.369604
v 9.926433 -5.864920 -3.431749
v 9.915875 -5.855113 -3.493781
v 9.905182 -5.845178 -3.555710
v 9.933647 -5.939078 -3.182424
v 9.923843 -5.929857 -3.244951
v 9.913844 -5.920454 -3.307342
v 9.903666 -5.910881 -3.369605
v 9.893320 -5.901152 -3.431748
v 9.882823 -5.891279 -3.493781
v 9.872190 -5.881278 -3.555710
v 9.900048 -5.975309 -3.182424
v 9.890301 -5.966028 -3.244951
v 9.880359 -5.956562 -3.307341
v 9.870237 -5.946926 -3.369605
v 9.859953 -5.937133 -3.431749
v 9.849516 -5.927197 -3.493780
v 9.838943 -5.917130 -3.555710
v 9.866178 -6.011274 -3.182424
v 9.856486 -6.001933 -3.244951
v 9.846602 -5.992406 -3.307341
v 9.836541 -5.982708 -3.369605
v 9.826315 -5.972851 -3.431749
v 9.815939 -5.962850 -3.493781
v 9.805428 -5.952718 -3.555710
v 9.832023 -6.046960 -3.182424
v 9.822389 -6.037559 -3.244951
v 9.812564 -6.027970 -3.307342
v 9.802561 -6.018209 -3.369605
v 9.792396 -6.008291 -3.431749
v 9.782080 -5.998226 -3.493780
v 9.771631 -5.988029 -3.555710
v 9.797572 -6.082351 -3.182424
v 9.787995 -6.072890 -3.244951
v 9.778228 -6.063242 -3.307342
v 9.768286 -6.053421 -3.369605
v 9.758181 -6.043439 -3.431749
v 9.747928 -6.033311 -3.493781
v 9.737541 -6.023049 -3.555710
v 10.160622 -5.944665 1.152673
v 10.193962 -5.906718 1.152674
v 10.227093 -5.868572 1.152673
v 10.260025 -5.830242 1.152674
v 10.292773 -5.791741 1.152674
v 10.325347 -5.753084 1.152674
v 10.357763 -5.714285 1.152674
v 10.390034 -5.675360 1.152674
v 10.155417 -5.939949 1.221544
v 10.149972 -5.935013 1.290418
v 10.144270 -5.929844 1.359296
v 10.138297 -5.924429 1.428174
v 10.132038 -5.918756 1.497053
v 10.125480 -5.912811 1.565930
v 10.118608 -5.906583 1.634804
v 10.127054 -5.982398 1.152673
v 10.093251 -6.019903 1.152673
v 10.059196 -6.057165 1.152673
v 10.024879 -6.094171 1.152673
v 9.990285 -6.130904 1.152673
v 9.955402 -6.167353 1.152673
v 9.920214 -6.203500 1.152673
v 10.165594 -5.949173 1.083809
v 10.170354 -5.953487 1.014952
v 10.174913 -5.957620 0.946103
v 10.179287 -5.961584 0.877265
v 10.183488 -5.965391 0.808439
v 10.187531 -5.969056 0.739626
v 10.191431 -5.972590 0.670828
v 10.198964 -5.911196 1.083809
v 10.232121 -5.873018 1.083809
v 10.265080 -5.834657 1.083809
v 10.297853 -5.796124 1.083809
v 10.330456 -5.757436 1.083809
v 10.362899 -5.718606 1.083809
v 10.395195 -5.679648 1.083809
v 10.203749 -5.915481 1.014952
v 10.236933 -5.877273 1.014952
v 10.269917 -5.838881 1.014952
v 10.302716 -5.800319 1.014952
v 10.335343 -5.761600 1.014952
v 10.367811 -5.722739 1.014952
v 10.400133 -5.683752 1.014952
v 10.208334 -5.919584 0.946103
v 10.241541 -5.881349 0.946104
v 10.274550 -5.842928 0.946104
v 10.307374 -5.804338 0.946104
v 10.340026 -5.765589 0.946104
v 10.372518 -5.726700 0.946104
v 10.404862 -5.687683 0.946104
v 10.212730 -5.923521 0.877265
v 10.245961 -5.885258 0.877265
v 10.278996 -5.846809 0.877266
v 10.311842 -5.808190 0.877266
v 10.344517 -5.769416 0.877266
v 10.377030 -5.730498 0.877266
v 10.409399 -5.691454 0.877266
v 10.216954 -5.927302 0.808439
v 10.250209 -5.889013 0.808439
v 10.283264 -5.850538 0.808439
v 10.316133 -5.811893 0.808439
v 10.348829 -5.773091 0.808439
v 10.381367 -5.734147 0.808439
v 10.413758 -5.695075 0.808439
v 10.221019 -5.930943 0.739626
v 10.254295 -5.892628 0.739626
v 10.287372 -5.854128 0.739626
v 10.320264 -5.815456 0.739626
v 10.352982 -5.776628 0.739626
v 10.385542 -5.737659 0.739626
v 10.417953 -5.698562 0.739626
v 10.224939 -5.934452 0.670828
v 10.258237 -5.896113 0.670828
v 10.291334 -5.857589 0.670828
v 10.324247 -5.818893 0.670828
v 10.356986 -5.780041 0.670828
v 10.389566 -5.741046 0.670828
v 10.422001 -5.701924 0.670828
v 10.188731 -5.902035 1.221544
v 10.183256 -5.897133 1.290418
v 10.177522 -5.891999 1.359296
v 10.171516 -5.886622 1.428174
v 10.165223 -5.880987 1.497053
v 10.158629 -5.875083 1.565930
v 10.151720 -5.868897 1.634804
v 10.221833 -5.863921 1.221544
v 10.216328 -5.859053 1.290418
v 10.210564 -5.853955 1.359296
v 10.204525 -5.848616 1.428175
v 10.198199 -5.843020 1.497053
v 10.191569 -5.837157 1.565930
v 10.184622 -5.831014 1.634804
v 10.254738 -5.825624 1.221544
v 10.249203 -5.820789 1.290418
v 10.243408 -5.815727 1.359296
v 10.237337 -5.810426 1.428174
v 10.230976 -5.804870 1.497053
v 10.224312 -5.799047 1.565930
v 10.217327 -5.792948 1.634804
v 10.287457 -5.787155 1.221544
v 10.281894 -5.782355 1.290418
v 10.276068 -5.777329 1.359296
v 10.269965 -5.772065 1.428175
v 10.263570 -5.766549 1.497053
v 10.256869 -5.760768 1.565930
v 10.249848 -5.754712 1.634804
v 10.320004 -5.748531 1.221544
v 10.314412 -5.743767 1.290418
v 10.308556 -5.738777 1.359296
v 10.302422 -5.733550 1.428175
v 10.295994 -5.728074 1.497053
v 10.289258 -5.722335 1.565930
v 10.282201 -5.716321 1.634804
v 10.352392 -5.709766 1.221544
v 10.346771 -5.705036 1.290419
v 10.340884 -5.700083 1.359296
v 10.334719 -5.694894 1.428175
v 10.328258 -5.689457 1.497053
v 10.321487 -5.683760 1.565930
v 10.314392 -5.677791 1.634804
v 10.384636 -5.670874 1.221544
v 10.378985 -5.666179 1.290419
v 10.373069 -5.661262 1.359296
v 10.366870 -5.656111 1.428175
v 10.360375 -5.650714 1.497053
v 10.353571 -5.645059 1.565930
v 10.346440 -5.639132 1.634804
v 10.121880 -5.977650 1.221544
v 10.088106 -6.015123 1.221544
v 10.054081 -6.052354 1.221544
v 10.019794 -6.089327 1.221544
v 9.985228 -6.126030 1.221544
v 9.950374 -6.162447 1.221544
v 9.915216 -6.198564 1.221544
v 10.116465 -5.972680 1.290418
v 10.082720 -6.010119 1.290418
v 10.048726 -6.047317 1.290418
v 10.014469 -6.084257 1.290418
v 9.979935 -6.120927 1.290418
v 9.945110 -6.157311 1.290418
v 9.909985 -6.193397 1.290418
v 10.110795 -5.967476 1.359296
v 10.077083 -6.004880 1.359296
v 10.043118 -6.042043 1.359296
v 10.008893 -6.078948 1.359296
v 9.974391 -6.115583 1.359296
v 9.939600 -6.151935 1.359296
v 9.904508 -6.187985 1.359296
v 10.104854 -5.962025 1.428174
v 10.071175 -5.999392 1.428174
v 10.037245 -6.036518 1.428174
v 10.003054 -6.073388 1.428174
v 9.968584 -6.109987 1.428174
v 9.933828 -6.146301 1.428174
v 9.898769 -6.182317 1.428174
v 10.098630 -5.956312 1.497053
v 10.064984 -5.993642 1.497053
v 10.031090 -6.030729 1.497053
v 9.996933 -6.067561 1.497053
v 9.962501 -6.104122 1.497053
v 9.927780 -6.140399 1.497053
v 9.892756 -6.176378 1.497053
v 10.092108 -5.950327 1.565930
v 10.058499 -5.987616 1.565930
v 10.024640 -6.024664 1.565930
v 9.990521 -6.061456 1.565930
v 9.956126 -6.097977 1.565930
v 9.921441 -6.134215 1.565930
v 9.886456 -6.170154 1.565930
v 10.085273 -5.944056 1.634804
v 10.051702 -5.981301 1.634804
v 10.017883 -6.018308 1.634804
v 9.983801 -6.055058 1.634804
v 9.949445 -6.091537 1.634804
v 9.914801 -6.127734 1.634804
v 9.879855 -6.163632 1.634804
v 10.132001 -5.986938 1.083809
v 10.136735 -5.991282 1.014952
v 10.141269 -5.995441 0.946104
v 10.145617 -5.999433 0.877266
v 10.149796 -6.003265 0.808439
v 10.153817 -6.006955 0.739626
v 10.157695 -6.010514 0.670828
v 10.098170 -6.024473 1.083809
v 10.102879 -6.028846 1.014952
v 10.107387 -6.033034 0.946103
v 10.111712 -6.037053 0.877265
v 10.115866 -6.040912 0.808439
v 10.119864 -6.044626 0.739626
v 10.123721 -6.048208 0.670828
v 10.064089 -6.061766 1.083809
v 10.068770 -6.066168 1.014952
v 10.073254 -6.070384 0.946104
v 10.077553 -6.074429 0.877266
v 10.081684 -6.078314 0.808439
v 10.085660 -6.082053 0.739626
v 10.089495 -6.085660 0.670828
v 10.029742 -6.098802 1.083809
v 10.034398 -6.103232 1.014952
v 10.038855 -6.107476 0.946103
v 10.043130 -6.111547 0.877266
v 10.047238 -6.115458 0.808439
v 10.051191 -6.119223 0.739626
v 10.055004 -6.122852 0.670828
v 9.995120 -6.135565 1.083809
v 9.999748 -6.140025 1.014952
v 10.004179 -6.144297 0.946104
v 10.008430 -6.148394 0.877265
v 10.012513 -6.152329 0.808439
v 10.016444 -6.156118 0.739626
v 10.020234 -6.159772 0.670828
v 9.960208 -6.172043 1.083809
v 9.964808 -6.176531 1.014952
v 9.969213 -6.180830 0.946104
v 9.973439 -6.184954 0.877265
v 9.977498 -6.188914 0.808439
v 9.981406 -6.192727 0.739626
v 9.985174 -6.196404 0.670828
v 9.924992 -6.208220 1.083809
v 9.929564 -6.212736 1.014952
v 9.933943 -6.217062 0.946104
v 9.938144 -6.221211 0.877265
v 9.942179 -6.225198 0.808439
v 9.946063 -6.229034 0.739626
v 9.949808 -6.232735 0.670828
v 9.350111 -5.209993 5.479879
v 9.379021 -5.177090 5.479879
v 9.407748 -5.144013 5.479879
v 9.436304 -5.110778 5.479879
v 9.464699 -5.077394 5.479879
v 9.492945 -5.043874 5.479879
v 9.521052 -5.010232 5.479879
v 9.549033 -4.976480 5.479879
v 9.330967 -5.192639 5.544559
v 9.311614 -5.175097 5.609056
v 9.292042 -5.157356 5.673357
v 9.272238 -5.139405 5.737449
v 9.252192 -5.121235 5.801320
v 9.231890 -5.102834 5.864955
v 9.211323 -5.084189 5.928345
v 9.321007 -5.242711 5.479879
v 9.291696 -5.275231 5.479879
v 9.262168 -5.307542 5.479878
v 9.232411 -5.339628 5.479878
v 9.202415 -5.371480 5.479878
v 9.172166 -5.403084 5.479878
v 9.141656 -5.434428 5.479878
v 9.369061 -5.227169 5.415029
v 9.387826 -5.244178 5.350019
v 9.406417 -5.261031 5.284866
v 9.424849 -5.277737 5.219581
v 9.443130 -5.294309 5.154176
v 9.461276 -5.310756 5.088665
v 9.479294 -5.327087 5.023059
v 9.398074 -5.194148 5.415028
v 9.426904 -5.160954 5.415028
v 9.455562 -5.127598 5.415028
v 9.484057 -5.094094 5.415028
v 9.512405 -5.060454 5.415028
v 9.540613 -5.026692 5.415028
v 9.568695 -4.992819 5.415028
v 9.416942 -5.211040 5.350019
v 9.445872 -5.177729 5.350019
v 9.474631 -5.144255 5.350019
v 9.503229 -5.110632 5.350019
v 9.531676 -5.076874 5.350019
v 9.559984 -5.042992 5.350019
v 9.588165 -5.008999 5.350020
v 9.435635 -5.227777 5.284866
v 9.464668 -5.194348 5.284866
v 9.493527 -5.160758 5.284866
v 9.522224 -5.127018 5.284866
v 9.550771 -5.093143 5.284866
v 9.579177 -5.059142 5.284866
v 9.607456 -5.025030 5.284867
v 9.454166 -5.244369 5.219581
v 9.483299 -5.210824 5.219580
v 9.512259 -5.177118 5.219580
v 9.541054 -5.143262 5.219580
v 9.569699 -5.109269 5.219580
v 9.598205 -5.075151 5.219581
v 9.626581 -5.040922 5.219581
v 9.472549 -5.260826 5.154176
v 9.501781 -5.227167 5.154176
v 9.530837 -5.193346 5.154175
v 9.559731 -5.159375 5.154176
v 9.588475 -5.125266 5.154175
v 9.617078 -5.091032 5.154176
v 9.645550 -5.056686 5.154176
v 9.490793 -5.277159 5.088664
v 9.520123 -5.243387 5.088664
v 9.549278 -5.209453 5.088664
v 9.578270 -5.175366 5.088665
v 9.607110 -5.141143 5.088664
v 9.635809 -5.106793 5.088664
v 9.664377 -5.072331 5.088665
v 9.508909 -5.293380 5.023059
v 9.538339 -5.259496 5.023059
v 9.567592 -5.225448 5.023059
v 9.596680 -5.191248 5.023059
v 9.625614 -5.156910 5.023059
v 9.654409 -5.122446 5.023059
v 9.683074 -5.087869 5.023060
v 9.359772 -5.159856 5.544559
v 9.340313 -5.142433 5.609056
v 9.320634 -5.124814 5.673357
v 9.300722 -5.106987 5.737449
v 9.280566 -5.088942 5.801320
v 9.260154 -5.070665 5.864956
v 9.239474 -5.052150 5.928345
v 9.388395 -5.126899 5.544559
v 9.368831 -5.109598 5.609056
v 9.349046 -5.092101 5.673357
v 9.329026 -5.074398 5.737449
v 9.308762 -5.056478 5.801320
v 9.288239 -5.038329 5.864956
v 9.267447 -5.019942 5.928345
v 9.416846 -5.093783 5.544559
v 9.397178 -5.076604 5.609056
v 9.377287 -5.059230 5.673357
v 9.357162 -5.041652 5.737450
v 9.336788 -5.023857 5.801320
v 9.316156 -5.005836 5.864956
v 9.295253 -4.987578 5.928345
v 9.445139 -5.060520 5.544559
v 9.425366 -5.043464 5.609057
v 9.405370 -5.026214 5.673357
v 9.385138 -5.008759 5.737449
v 9.364657 -4.991091 5.801320
v 9.343916 -4.973198 5.864956
v 9.322902 -4.955070 5.928345
v 9.473282 -5.027122 5.544559
v 9.453406 -5.010188 5.609056
v 9.433306 -4.993062 5.673357
v 9.412967 -4.975733 5.737450
v 9.392380 -4.958193 5.801320
v 9.371531 -4.940429 5.864956
v 9.350406 -4.922431 5.928345
v 9.501288 -4.993602 5.544559
v 9.481311 -4.976790 5.609056
v 9.461105 -4.959789 5.673357
v 9.440661 -4.942587 5.737449
v 9.419967 -4.925174 5.801320
v 9.399009 -4.907538 5.864956
v 9.377777 -4.889672 5.928345
v 9.529168 -4.959971 5.544559
v 9.509088 -4.943284 5.609056
v 9.488779 -4.926408 5.673357
v 9.468231 -4.909332 5.737449
v 9.447431 -4.892047 5.801320
v 9.426365 -4.874541 5.864955
v 9.405024 -4.856807 5.928345
v 9.301968 -5.225239 5.544559
v 9.272762 -5.257642 5.544559
v 9.243341 -5.289834 5.544559
v 9.213693 -5.321805 5.544559
v 9.183804 -5.353541 5.544559
v 9.153665 -5.385032 5.544559
v 9.123264 -5.416262 5.544559
v 9.282721 -5.207577 5.609056
v 9.253623 -5.239861 5.609056
v 9.224310 -5.271935 5.609056
v 9.194770 -5.303788 5.609056
v 9.164990 -5.335408 5.609056
v 9.134963 -5.366782 5.609056
v 9.104674 -5.397898 5.609056
v 9.263256 -5.189715 5.673357
v 9.234266 -5.221878 5.673357
v 9.205063 -5.253833 5.673357
v 9.175632 -5.285567 5.673357
v 9.145965 -5.317070 5.673357
v 9.116049 -5.348327 5.673357
v 9.085873 -5.379326 5.673357
v 9.243561 -5.171642 5.737449
v 9.214682 -5.203683 5.737449
v 9.185588 -5.235517 5.737449
v 9.156270 -5.267131 5.737449
v 9.126714 -5.298514 5.737449
v 9.096911 -5.329653 5.737450
v 9.066851 -5.360535 5.737450
v 9.223626 -5.153347 5.801320
v 9.194857 -5.185266 5.801320
v 9.165874 -5.216977 5.801320
v 9.136668 -5.248469 5.801320
v 9.107227 -5.279731 5.801320
v 9.077539 -5.310750 5.801320
v 9.047594 -5.341513 5.801320
v 9.203436 -5.134820 5.864955
v 9.174780 -5.166613 5.864955
v 9.145911 -5.198200 5.864955
v 9.116819 -5.229570 5.864955
v 9.087493 -5.260710 5.864955
v 9.057921 -5.291607 5.864955
v 9.028092 -5.322249 5.864955
v 9.182981 -5.116049 5.928344
v 9.154439 -5.147716 5.928344
v 9.125686 -5.179177 5.928344
v 9.096710 -5.210423 5.928344
v 9.067500 -5.241438 5.928344
v 9.038046 -5.272212 5.928344
v 9.008335 -5.302732 5.928344
v 9.339850 -5.260005 5.415029
v 9.358513 -5.277130 5.350019
v 9.377002 -5.294097 5.284866
v 9.395331 -5.310918 5.219581
v 9.413514 -5.327602 5.154176
v 9.431559 -5.344161 5.088665
v 9.449478 -5.360606 5.023060
v 9.310435 -5.292642 5.415028
v 9.328993 -5.309881 5.350019
v 9.347380 -5.326964 5.284866
v 9.365606 -5.343898 5.219581
v 9.383687 -5.360694 5.154176
v 9.401631 -5.377365 5.088665
v 9.419452 -5.393921 5.023060
v 9.280802 -5.325067 5.415028
v 9.299254 -5.342422 5.350019
v 9.317537 -5.359617 5.284866
v 9.335662 -5.376664 5.219581
v 9.353640 -5.393573 5.154176
v 9.371483 -5.410355 5.088665
v 9.389202 -5.427020 5.023060
v 9.250938 -5.357269 5.415028
v 9.269285 -5.374739 5.350019
v 9.287463 -5.392047 5.284866
v 9.305485 -5.409204 5.219580
v 9.323360 -5.426225 5.154175
v 9.341101 -5.443117 5.088664
v 9.358719 -5.459891 5.023060
v 9.220835 -5.389235 5.415028
v 9.239075 -5.406816 5.350019
v 9.257147 -5.424237 5.284866
v 9.275064 -5.441506 5.219580
v 9.292835 -5.458636 5.154175
v 9.310473 -5.475637 5.088665
v 9.327989 -5.492520 5.023060
v 9.190477 -5.420952 5.415028
v 9.208611 -5.438646 5.350019
v 9.226578 -5.456178 5.284866
v 9.244389 -5.473557 5.219581
v 9.262055 -5.490796 5.154175
v 9.279590 -5.507906 5.088664
v 9.297002 -5.524897 5.023059
v 9.159857 -5.452408 5.415028
v 9.177883 -5.470213 5.350019
v 9.195743 -5.487855 5.284866
v 9.213447 -5.505343 5.219580
v 9.231008 -5.522691 5.154175
v 9.248437 -5.539908 5.088664
v 9.265745 -5.557006 5.023059
v 7.734569 -3.745609 9.153072
v 7.754646 -3.722758 9.153070
v 7.774595 -3.699788 9.153070
v 7.794427 -3.676706 9.153070
v 7.814147 -3.653521 9.153070
v 7.833764 -3.630242 9.153072
v 7.853284 -3.606879 9.153072
v 7.872717 -3.583438 9.153072
v 7.704395 -3.718260 9.201961
v 7.674083 -3.690782 9.250473
v 7.643620 -3.663170 9.298583
v 7.613001 -3.635416 9.346268
v 7.582218 -3.607513 9.393504
v 7.551265 -3.579456 9.440266
v 7.520133 -3.551236 9.486529
v 7.714355 -3.768331 9.153072
v 7.693999 -3.790916 9.153070
v 7.673493 -3.813355 9.153070
v 7.652827 -3.835639 9.153069
v 7.631995 -3.857759 9.153070
v 7.610989 -3.879708 9.153070
v 7.589799 -3.901475 9.153069
v 7.764607 -3.772838 9.103829
v 7.794519 -3.799952 9.054256
v 7.824314 -3.826959 9.004381
v 7.853998 -3.853865 8.954226
v 7.883578 -3.880677 8.903812
v 7.913061 -3.907402 8.853168
v 7.942457 -3.934047 8.802314
v 7.784849 -3.749800 9.103828
v 7.804963 -3.726641 9.103828
v 7.824956 -3.703370 9.103828
v 7.844837 -3.679996 9.103828
v 7.864614 -3.656527 9.103829
v 7.884294 -3.632972 9.103829
v 7.903886 -3.609340 9.103829
v 7.814926 -3.776728 9.054256
v 7.835202 -3.753382 9.054256
v 7.855356 -3.729923 9.054256
v 7.875398 -3.706360 9.054256
v 7.895334 -3.682702 9.054257
v 7.915174 -3.658956 9.054258
v 7.934924 -3.635134 9.054258
v 7.844883 -3.803550 9.004381
v 7.865321 -3.780017 9.004381
v 7.885637 -3.756371 9.004381
v 7.905838 -3.732620 9.004381
v 7.925934 -3.708772 9.004381
v 7.945931 -3.684837 9.004381
v 7.965838 -3.660824 9.004381
v 7.874728 -3.830271 8.954226
v 7.895328 -3.806553 8.954226
v 7.915803 -3.782720 8.954226
v 7.936165 -3.758781 8.954225
v 7.956418 -3.734746 8.954225
v 7.976574 -3.710622 8.954225
v 7.996639 -3.686419 8.954226
v 7.904470 -3.856899 8.903812
v 7.925230 -3.832995 8.903812
v 7.945866 -3.808977 8.903812
v 7.966385 -3.784852 8.903812
v 7.986797 -3.760628 8.903812
v 8.007110 -3.736317 8.903812
v 8.027331 -3.711926 8.903812
v 7.934114 -3.883440 8.853168
v 7.955035 -3.859353 8.853168
v 7.975830 -3.835149 8.853168
v 7.996509 -3.810837 8.853168
v 8.017077 -3.786427 8.853168
v 8.037546 -3.761928 8.853168
v 8.057923 -3.737348 8.853168
v 7.963672 -3.909902 8.802314
v 7.984752 -3.885631 8.802314
v 8.005705 -3.861242 8.802314
v 8.026540 -3.836745 8.802314
v 8.047267 -3.812149 8.802314
v 8.067892 -3.787462 8.802314
v 8.088425 -3.762695 8.802314
v 7.724309 -3.695596 9.201961
v 7.693829 -3.668307 9.250472
v 7.663199 -3.640885 9.298583
v 7.632413 -3.613321 9.346268
v 7.601462 -3.585611 9.393503
v 7.570341 -3.557746 9.440266
v 7.539038 -3.529720 9.486528
v 7.744095 -3.672815 9.201961
v 7.713450 -3.645715 9.250472
v 7.682655 -3.618483 9.298582
v 7.651703 -3.591111 9.346267
v 7.620586 -3.563593 9.393503
v 7.589295 -3.535922 9.440266
v 7.557824 -3.508091 9.486529
v 7.763763 -3.649922 9.201961
v 7.732955 -3.623013 9.250472
v 7.701996 -3.595973 9.298582
v 7.670877 -3.568793 9.346268
v 7.639594 -3.541468 9.393503
v 7.608136 -3.513992 9.440266
v 7.576496 -3.486356 9.486529
v 7.783320 -3.626928 9.201961
v 7.752351 -3.600211 9.250473
v 7.721227 -3.573362 9.298584
v 7.689945 -3.546376 9.346269
v 7.658495 -3.519246 9.393504
v 7.626871 -3.491965 9.440267
v 7.595064 -3.464526 9.486530
v 7.802776 -3.603841 9.201961
v 7.771643 -3.577316 9.250473
v 7.740357 -3.550660 9.298584
v 7.708912 -3.523868 9.346269
v 7.677298 -3.496933 9.393504
v 7.645509 -3.469848 9.440267
v 7.613535 -3.442607 9.486530
v 7.822136 -3.580669 9.201961
v 7.790842 -3.554336 9.250473
v 7.759395 -3.527875 9.298584
v 7.727786 -3.501278 9.346268
v 7.696009 -3.474539 9.393504
v 7.664055 -3.447651 9.440267
v 7.631915 -3.420607 9.486530
v 7.841409 -3.557421 9.201961
v 7.809955 -3.531282 9.250473
v 7.778346 -3.505015 9.298584
v 7.746576 -3.478614 9.346269
v 7.714636 -3.452071 9.393504
v 7.682517 -3.425380 9.440267
v 7.650214 -3.398535 9.486530
v 7.684349 -3.740795 9.201961
v 7.664160 -3.763194 9.201961
v 7.643822 -3.785449 9.201961
v 7.623326 -3.807549 9.201960
v 7.602665 -3.829488 9.201960
v 7.581831 -3.851256 9.201960
v 7.560816 -3.872845 9.201960
v 7.654202 -3.713130 9.250472
v 7.634181 -3.735343 9.250472
v 7.614012 -3.757412 9.250472
v 7.593687 -3.779329 9.250471
v 7.573198 -3.801085 9.250471
v 7.552537 -3.822672 9.250471
v 7.531696 -3.844081 9.250472
v 7.623907 -3.685329 9.298582
v 7.604055 -3.707355 9.298582
v 7.584056 -3.729238 9.298583
v 7.563902 -3.750970 9.298583
v 7.543586 -3.772542 9.298582
v 7.523099 -3.793947 9.298583
v 7.502435 -3.815175 9.298583
v 7.593457 -3.657386 9.346269
v 7.573774 -3.679223 9.346269
v 7.553946 -3.700918 9.346269
v 7.533965 -3.722465 9.346269
v 7.513823 -3.743853 9.346270
v 7.493510 -3.765075 9.346270
v 7.473023 -3.786122 9.346270
v 7.562843 -3.629292 9.393504
v 7.543332 -3.650940 9.393504
v 7.523676 -3.672448 9.393506
v 7.503868 -3.693808 9.393505
v 7.483900 -3.715011 9.393506
v 7.463764 -3.736048 9.393505
v 7.443454 -3.756913 9.393505
v 7.532061 -3.601044 9.440267
v 7.512721 -3.622501 9.440267
v 7.493237 -3.643820 9.440268
v 7.473603 -3.664991 9.440267
v 7.453811 -3.686007 9.440267
v 7.433852 -3.706861 9.440267
v 7.413720 -3.727541 9.440267
v 7.501100 -3.572632 9.486529
v 7.481932 -3.593897 9.486530
v 7.462623 -3.615026 9.486530
v 7.443164 -3.636009 9.486529
v 7.423548 -3.656837 9.486529
v 7.403768 -3.677504 9.486530
v 7.383816 -3.698000 9.486530
v 7.744229 -3.795746 9.103829
v 7.773977 -3.823045 9.054258
v 7.803607 -3.850236 9.004381
v 7.833128 -3.877326 8.954226
v 7.862544 -3.904321 8.903812
v 7.891867 -3.931229 8.853168
v 7.921100 -3.958055 8.802314
v 7.723707 -3.818515 9.103828
v 7.753289 -3.845999 9.054258
v 7.782754 -3.873373 9.004381
v 7.812109 -3.900645 8.954226
v 7.841363 -3.927822 8.903812
v 7.870522 -3.954911 8.853168
v 7.899592 -3.981919 8.802314
v 7.703032 -3.841137 9.103828
v 7.732448 -3.868804 9.054256
v 7.761746 -3.896360 9.004381
v 7.790936 -3.923813 8.954226
v 7.820024 -3.951171 8.903812
v 7.849018 -3.978441 8.853168
v 7.877925 -4.005628 8.802314
v 7.682199 -3.863604 9.103828
v 7.711445 -3.891451 9.054256
v 7.740576 -3.919188 9.004381
v 7.769598 -3.946822 8.954226
v 7.798520 -3.974359 8.903812
v 7.827347 -4.001807 8.853168
v 7.856089 -4.029173 8.802314
v 7.661196 -3.885905 9.103828
v 7.690273 -3.913933 9.054256
v 7.719234 -3.941849 9.004381
v 7.748089 -3.969662 8.954225
v 7.776843 -3.997377 8.903811
v 7.805503 -4.025003 8.853168
v 7.834077 -4.052546 8.802314
v 7.640018 -3.908033 9.103828
v 7.668923 -3.936240 9.054256
v 7.697715 -3.964334 9.004381
v 7.726399 -3.992324 8.954225
v 7.754984 -4.020216 8.903811
v 7.783475 -4.048018 8.853168
v 7.811882 -4.075736 8.802314
v 7.618654 -3.929979 9.103828
v 7.647388 -3.958363 9.054256
v 7.676008 -3.986634 9.004381
v 7.704522 -4.014800 8.954225
v 7.732935 -4.042867 8.903811
v 7.761256 -4.070844 8.853168
v 7.789493 -4.098736 8.802314
v 6.138850 -2.299232 -10.123116
v 6.150166 -2.286276 -10.123123
v 6.161411 -2.273252 -10.123131
v 6.172591 -2.260166 -10.123139
v 6.183713 -2.247026 -10.123147
v 6.194781 -2.233836 -10.123153
v 6.205801 -2.220603 -10.123158
v 6.216780 -2.207333 -10.123160
v 6.174796 -2.331800 -10.103963
v 6.210598 -2.364241 -10.084460
v 6.246260 -2.396557 -10.064584
v 6.281780 -2.428749 -10.044312
v 6.317163 -2.460817 -10.023623
v 6.352407 -2.492762 -10.002494
v 6.387516 -2.524585 -9.980899
v 6.127459 -2.312116 -10.123107
v 6.115986 -2.324921 -10.123097
v 6.104425 -2.337640 -10.123089
v 6.092772 -2.350268 -10.123082
v 6.081020 -2.362799 -10.123075
v 6.069164 -2.375226 -10.123071
v 6.057198 -2.387544 -10.123068
v 6.102761 -2.266540 -10.141939
v 6.066526 -2.233720 -10.160458
v 6.030145 -2.200773 -10.178696
v 5.993615 -2.167697 -10.196674
v 5.956936 -2.134492 -10.214416
v 5.920106 -2.101158 -10.231942
v 5.883124 -2.067694 -10.249277
v 6.113863 -2.253792 -10.141951
v 6.124896 -2.240979 -10.141963
v 6.135867 -2.228106 -10.141975
v 6.146783 -2.215181 -10.141986
v 6.157647 -2.202209 -10.141994
v 6.168468 -2.189196 -10.142001
v 6.179251 -2.176149 -10.142006
v 6.077409 -2.221179 -10.160475
v 6.088226 -2.208574 -10.160492
v 6.098984 -2.195911 -10.160507
v 6.109688 -2.183198 -10.160522
v 6.120346 -2.170441 -10.160534
v 6.130964 -2.157648 -10.160543
v 6.141550 -2.144825 -10.160550
v 6.040804 -2.188435 -10.178719
v 6.051399 -2.176034 -10.178741
v 6.061938 -2.163579 -10.178761
v 6.072428 -2.151076 -10.178781
v 6.082875 -2.138533 -10.178796
v 6.093288 -2.125957 -10.178807
v 6.103675 -2.113356 -10.178816
v 6.004044 -2.155559 -10.196704
v 6.014413 -2.143360 -10.196733
v 6.024727 -2.131108 -10.196758
v 6.034998 -2.118812 -10.196783
v 6.045231 -2.106479 -10.196804
v 6.055436 -2.094119 -10.196819
v 6.065620 -2.081739 -10.196830
v 5.967129 -2.122550 -10.214454
v 5.977264 -2.110548 -10.214490
v 5.987350 -2.098496 -10.214524
v 5.997396 -2.086403 -10.214555
v 6.007410 -2.074279 -10.214581
v 6.017404 -2.062132 -10.214600
v 6.027384 -2.049972 -10.214613
v 5.930057 -2.089406 -10.231990
v 5.939952 -2.077598 -10.232036
v 5.949801 -2.065742 -10.232079
v 5.959618 -2.053849 -10.232116
v 5.969409 -2.041929 -10.232148
v 5.979187 -2.029994 -10.232173
v 5.988962 -2.018052 -10.232189
v 5.892825 -2.056128 -10.249335
v 5.902473 -2.044507 -10.249393
v 5.912082 -2.032843 -10.249445
v 5.921662 -2.021145 -10.249492
v 5.931226 -2.009428 -10.249531
v 5.940784 -1.997701 -10.249561
v 5.950350 -1.985976 -10.249582
v 6.186321 -2.318631 -10.103969
v 6.222329 -2.350858 -10.084463
v 6.258191 -2.382958 -10.064586
v 6.293911 -2.414933 -10.044313
v 6.329489 -2.446784 -10.023623
v 6.364927 -2.478511 -10.002493
v 6.400229 -2.510116 -9.980899
v 6.197773 -2.305393 -10.103973
v 6.233985 -2.337405 -10.084467
v 6.270047 -2.369289 -10.064588
v 6.305964 -2.401046 -10.044314
v 6.341738 -2.432678 -10.023624
v 6.377369 -2.464185 -10.002493
v 6.412861 -2.495571 -9.980898
v 6.209159 -2.292093 -10.103978
v 6.245572 -2.323888 -10.084470
v 6.281834 -2.355553 -10.064590
v 6.317946 -2.387091 -10.044315
v 6.353913 -2.418503 -10.023624
v 6.389736 -2.449791 -10.002493
v 6.425418 -2.480956 -9.980898
v 6.220483 -2.278736 -10.103984
v 6.257095 -2.310312 -10.084473
v 6.293554 -2.341758 -10.064592
v 6.329862 -2.373075 -10.044316
v 6.366020 -2.404265 -10.023624
v 6.402034 -2.435332 -10.002493
v 6.437904 -2.466276 -9.980898
v 6.231751 -2.265326 -10.103988
v 6.268561 -2.296683 -10.084476
v 6.305215 -2.327907 -10.064593
v 6.341715 -2.359002 -10.044318
v 6.378064 -2.389970 -10.023625
v 6.414267 -2.420814 -10.002493
v 6.450326 -2.451536 -9.980898
v 6.242969 -2.251872 -10.103991
v 6.279974 -2.283006 -10.084478
v 6.316820 -2.314007 -10.064595
v 6.353511 -2.344879 -10.044318
v 6.390050 -2.375623 -10.023626
v 6.426440 -2.406243 -10.002493
v 6.462686 -2.436743 -9.980898
v 6.254141 -2.238378 -10.103993
v 6.291338 -2.269286 -10.084478
v 6.328375 -2.300063 -10.064595
v 6.365254 -2.330709 -10.044318
v 6.401982 -2.361229 -10.023625
v 6.438559 -2.391625 -10.002493
v 6.474990 -2.421901 -9.980898
v 6.163193 -2.344894 -10.103957
v 6.151508 -2.357908 -10.103951
v 6.139735 -2.370837 -10.103946
v 6.127869 -2.383674 -10.103941
v 6.115904 -2.396414 -10.103936
v 6.103834 -2.409051 -10.103933
v 6.091656 -2.421579 -10.103931
v 6.198789 -2.377548 -10.084457
v 6.186896 -2.390774 -10.084453
v 6.174914 -2.403914 -10.084450
v 6.162839 -2.416961 -10.084447
v 6.150663 -2.429911 -10.084444
v 6.138384 -2.442758 -10.084442
v 6.125994 -2.455497 -10.084441
v 6.234247 -2.410079 -10.064582
v 6.222150 -2.423518 -10.064581
v 6.209963 -2.436870 -10.064578
v 6.197680 -2.450129 -10.064576
v 6.185297 -2.463290 -10.064575
v 6.172810 -2.476347 -10.064573
v 6.160212 -2.489295 -10.064573
v 6.269568 -2.442486 -10.044312
v 6.257269 -2.456140 -10.044312
v 6.244880 -2.469706 -10.044310
v 6.232393 -2.483177 -10.044308
v 6.219805 -2.496549 -10.044308
v 6.207111 -2.509817 -10.044307
v 6.194306 -2.522974 -10.044307
v 6.304752 -2.474771 -10.023623
v 6.292255 -2.488640 -10.023623
v 6.279665 -2.502419 -10.023623
v 6.266977 -2.516104 -10.023622
v 6.254187 -2.529688 -10.023620
v 6.241289 -2.543165 -10.023620
v 6.228278 -2.556532 -10.023622
v 6.339802 -2.506933 -10.002493
v 6.327107 -2.521018 -10.002493
v 6.314320 -2.535012 -10.002492
v 6.301433 -2.548909 -10.002491
v 6.288441 -2.562704 -10.002491
v 6.275341 -2.576392 -10.002491
v 6.262126 -2.589967 -10.002492
v 6.374717 -2.538972 -9.980898
v 6.361828 -2.553273 -9.980898
v 6.348843 -2.567481 -9.980898
v 6.335757 -2.581591 -9.980898
v 6.322566 -2.595598 -9.980898
v 6.309265 -2.609495 -9.980898
v 6.295848 -2.623278 -9.980898
v 6.091585 -2.279215 -10.141927
v 6.055571 -2.246190 -10.160440
v 6.019414 -2.213040 -10.178673
v 5.983115 -2.179766 -10.196644
v 5.946674 -2.146366 -10.214377
v 5.910089 -2.112842 -10.231895
v 5.873359 -2.079192 -10.249220
v 6.080328 -2.291812 -10.141914
v 6.044535 -2.258581 -10.160424
v 6.008605 -2.225230 -10.178651
v 5.972539 -2.191757 -10.196615
v 5.936335 -2.158163 -10.214340
v 5.899996 -2.124448 -10.231851
v 5.863517 -2.090612 -10.249165
v 6.068984 -2.304323 -10.141903
v 6.033412 -2.270888 -10.160409
v 5.997709 -2.237334 -10.178631
v 5.961876 -2.203662 -10.196589
v 5.925910 -2.169872 -10.214308
v 5.889814 -2.135966 -10.231808
v 5.853588 -2.101943 -10.249111
v 6.057549 -2.316744 -10.141893
v 6.022198 -2.283103 -10.160396
v 5.986720 -2.249346 -10.178612
v 5.951118 -2.215473 -10.196565
v 5.915389 -2.181486 -10.214276
v 5.879537 -2.147385 -10.231769
v 5.843558 -2.113171 -10.249064
v 6.046013 -2.329067 -10.141885
v 6.010883 -2.295220 -10.160384
v 5.975632 -2.261258 -10.178596
v 5.940259 -2.227182 -10.196544
v 5.904764 -2.192995 -10.214251
v 5.869150 -2.158696 -10.231736
v 5.833418 -2.124286 -10.249025
v 6.034373 -2.341286 -10.141877
v 5.999463 -2.307230 -10.160374
v 5.964434 -2.273062 -10.178584
v 5.929288 -2.238781 -10.196529
v 5.894025 -2.204389 -10.214231
v 5.858645 -2.169887 -10.231711
v 5.823153 -2.135277 -10.248995
v 6.022622 -2.353394 -10.141873
v 5.987929 -2.319129 -10.160369
v 5.953121 -2.284750 -10.178576
v 5.918199 -2.250260 -10.196519
v 5.883162 -2.215659 -10.214218
v 5.848012 -2.180949 -10.231696
v 5.812753 -2.146131 -10.248975
v 5.548217 -1.765602 11.438426
v 5.554877 -1.755041 11.439010
v 5.561421 -1.744335 11.439632
v 5.567938 -1.733563 11.440258
v 5.574514 -1.722805 11.440850
v 5.581241 -1.712141 11.441373
v 5.588204 -1.701651 11.441793
v 5.595494 -1.691414 11.442075
v 5.511777 -1.732958 11.460512
v 5.475743 -1.700766 11.481934
v 5.440212 -1.669136 11.502614
v 5.405279 -1.638176 11.522482
v 5.371042 -1.607996 11.541461
v 5.337597 -1.578707 11.559476
v 5.305040 -1.550415 11.576456
v 5.541351 -1.775937 11.437916
v 5.534276 -1.786045 11.437478
v 5.526984 -1.795922 11.437112
v 5.519473 -1.805567 11.436816
v 5.511736 -1.814976 11.436587
v 5.503769 -1.824147 11.436425
v 5.495567 -1.833078 11.436330
v 5.584966 -1.798589 11.415748
v 5.621966 -1.831860 11.392529
v 5.659161 -1.865355 11.368815
v 5.696490 -1.899015 11.344660
v 5.733896 -1.932780 11.320107
v 5.771322 -1.966592 11.295208
v 5.808709 -2.000391 11.270011
v 5.592093 -1.788032 11.416215
v 5.599133 -1.777364 11.416706
v 5.606153 -1.766645 11.417192
v 5.613221 -1.755938 11.417650
v 5.620405 -1.745303 11.418054
v 5.627770 -1.734799 11.418375
v 5.635385 -1.724489 11.418589
v 5.629516 -1.821266 11.392900
v 5.636999 -1.810586 11.393285
v 5.644466 -1.799867 11.393662
v 5.651971 -1.789155 11.394013
v 5.659560 -1.778495 11.394320
v 5.667287 -1.767933 11.394564
v 5.675200 -1.757517 11.394726
v 5.667092 -1.854688 11.369112
v 5.674973 -1.843954 11.369412
v 5.682838 -1.833187 11.369704
v 5.690729 -1.822421 11.369972
v 5.698682 -1.811691 11.370206
v 5.706735 -1.801032 11.370389
v 5.714925 -1.790480 11.370510
v 5.704771 -1.888246 11.344895
v 5.713008 -1.877420 11.345131
v 5.721230 -1.866563 11.345358
v 5.729465 -1.855702 11.345564
v 5.737743 -1.844864 11.345741
v 5.746092 -1.834075 11.345881
v 5.754539 -1.823362 11.345972
v 5.742498 -1.921883 11.320297
v 5.751059 -1.910934 11.320485
v 5.759601 -1.899955 11.320662
v 5.768147 -1.888966 11.320824
v 5.776718 -1.877988 11.320960
v 5.785337 -1.867041 11.321068
v 5.794027 -1.856148 11.321137
v 5.780221 -1.955547 11.295364
v 5.789079 -1.944451 11.295515
v 5.797912 -1.933322 11.295657
v 5.806740 -1.922178 11.295785
v 5.815580 -1.911034 11.295895
v 5.824451 -1.899909 11.295979
v 5.833371 -1.888820 11.296034
v 5.817887 -1.989181 11.270141
v 5.827020 -1.977920 11.270265
v 5.836123 -1.966623 11.270382
v 5.845214 -1.955304 11.270486
v 5.854305 -1.943978 11.270576
v 5.863413 -1.932659 11.270645
v 5.872553 -1.921363 11.270690
v 5.517922 -1.722348 11.461238
v 5.481336 -1.690079 11.482816
v 5.445225 -1.658359 11.503664
v 5.409698 -1.627313 11.523699
v 5.374863 -1.597069 11.542837
v 5.340827 -1.567751 11.560996
v 5.307698 -1.539486 11.578094
v 5.523911 -1.711547 11.462021
v 5.486717 -1.679140 11.483786
v 5.449951 -1.647249 11.504835
v 5.413730 -1.616012 11.525084
v 5.378165 -1.585568 11.544440
v 5.343389 -1.556074 11.562809
v 5.309529 -1.527689 11.580090
v 5.529860 -1.700660 11.462815
v 5.492027 -1.668074 11.484781
v 5.454549 -1.635942 11.506063
v 5.417533 -1.604401 11.526576
v 5.381088 -1.573589 11.546229
v 5.345387 -1.543725 11.564894
v 5.310601 -1.515031 11.582443
v 5.535882 -1.689788 11.463574
v 5.497407 -1.657005 11.485746
v 5.459175 -1.624573 11.507285
v 5.421268 -1.592607 11.528115
v 5.383770 -1.561226 11.548157
v 5.346927 -1.530754 11.567229
v 5.310983 -1.501519 11.585154
v 5.542094 -1.679037 11.464248
v 5.502998 -1.646059 11.486620
v 5.463986 -1.613277 11.508437
v 5.425093 -1.580759 11.529641
v 5.386351 -1.548574 11.550179
v 5.348115 -1.517211 11.569791
v 5.310742 -1.487158 11.588221
v 5.548611 -1.668509 11.464789
v 5.508965 -1.635383 11.487336
v 5.469244 -1.602286 11.509406
v 5.429421 -1.569226 11.530970
v 5.389475 -1.536215 11.552001
v 5.349662 -1.503687 11.572270
v 5.310238 -1.472078 11.591543
v 5.555548 -1.658308 11.465153
v 5.515475 -1.625128 11.487823
v 5.475204 -1.591833 11.510078
v 5.434666 -1.558381 11.531916
v 5.393790 -1.524731 11.553330
v 5.352277 -1.490775 11.574355
v 5.309823 -1.456407 11.595019
v 5.505360 -1.743273 11.459892
v 5.498675 -1.753300 11.459373
v 5.491726 -1.763047 11.458948
v 5.484518 -1.772520 11.458612
v 5.477054 -1.781726 11.458361
v 5.469338 -1.790671 11.458188
v 5.461375 -1.799364 11.458089
v 5.469799 -1.711077 11.481193
v 5.463518 -1.721030 11.480583
v 5.456916 -1.730644 11.480097
v 5.450009 -1.739938 11.479723
v 5.442813 -1.748931 11.479451
v 5.435343 -1.757640 11.479268
v 5.427613 -1.766084 11.479168
v 5.434755 -1.679445 11.501747
v 5.428884 -1.689319 11.501049
v 5.422626 -1.698790 11.500503
v 5.416015 -1.707891 11.500093
v 5.409076 -1.716655 11.499803
v 5.401842 -1.725113 11.499615
v 5.394341 -1.733299 11.499516
v 5.400314 -1.648472 11.521492
v 5.394849 -1.658251 11.520707
v 5.388929 -1.667560 11.520105
v 5.382600 -1.676448 11.519664
v 5.375908 -1.684963 11.519361
v 5.368898 -1.693154 11.519173
v 5.361618 -1.701068 11.519078
v 5.366565 -1.618255 11.540356
v 5.361495 -1.627912 11.539495
v 5.355896 -1.637031 11.538846
v 5.349833 -1.645678 11.538383
v 5.343371 -1.653920 11.538074
v 5.336574 -1.661822 11.537891
v 5.329504 -1.669450 11.537805
v 5.333593 -1.588889 11.558272
v 5.328899 -1.598385 11.557348
v 5.323601 -1.607277 11.556666
v 5.317783 -1.615651 11.556191
v 5.311531 -1.623591 11.555887
v 5.304927 -1.631182 11.555716
v 5.298059 -1.638507 11.555643
v 5.301486 -1.560470 11.575174
v 5.297142 -1.569756 11.574206
v 5.292116 -1.578376 11.573508
v 5.286516 -1.586436 11.573037
v 5.280449 -1.594040 11.572748
v 5.274022 -1.601292 11.572598
v 5.267343 -1.608297 11.572543
v 5.577685 -1.808975 11.415330
v 5.614302 -1.842322 11.392188
v 5.651139 -1.875918 11.368538
v 5.688136 -1.909700 11.344432
v 5.725231 -1.943604 11.319919
v 5.762363 -1.977571 11.295053
v 5.799471 -2.011535 11.269881
v 5.570240 -1.819179 11.414963
v 5.606506 -1.852640 11.391881
v 5.643010 -1.886362 11.368281
v 5.679690 -1.920283 11.344217
v 5.716484 -1.954339 11.319739
v 5.753327 -1.988465 11.294902
v 5.790157 -2.022599 11.269755
v 5.562617 -1.829194 11.414649
v 5.598562 -1.862798 11.391610
v 5.634756 -1.896671 11.368052
v 5.671135 -1.930748 11.344022
v 5.707637 -1.964966 11.319574
v 5.744198 -1.999261 11.294763
v 5.780753 -2.033567 11.269638
v 5.554806 -1.839009 11.414388
v 5.590456 -1.872784 11.391382
v 5.626358 -1.906828 11.367852
v 5.662451 -1.941078 11.343851
v 5.698671 -1.975470 11.319427
v 5.734956 -2.009940 11.294638
v 5.771242 -2.044426 11.269533
v 5.546795 -1.848616 11.414183
v 5.582170 -1.882584 11.391199
v 5.617798 -1.916817 11.367689
v 5.653618 -1.951254 11.343708
v 5.689568 -1.985831 11.319304
v 5.725586 -2.020488 11.294533
v 5.761610 -2.055161 11.269444
v 5.538573 -1.858004 11.414034
v 5.573690 -1.892183 11.391063
v 5.609059 -1.926621 11.367567
v 5.644619 -1.961259 11.343599
v 5.680310 -1.996035 11.319209
v 5.716070 -2.030887 11.294451
v 5.751841 -2.065755 11.269375
v 5.530128 -1.867166 11.413943
v 5.565001 -1.901568 11.390979
v 5.600122 -1.936225 11.367491
v 5.635435 -1.971076 11.343530
v 5.670878 -2.006062 11.319148
v 5.706392 -2.041121 11.294397
v 5.741919 -2.076197 11.269329
v 8.202721 -4.169952 -8.189418
v 8.225357 -4.144188 -8.189418
v 8.247852 -4.118289 -8.189418
v 8.270211 -4.092264 -8.189418
v 8.292445 -4.066124 -8.189418
v 8.314561 -4.039878 -8.189418
v 8.336570 -4.013535 -8.189418
v 8.358480 -3.987107 -8.189418
v 8.230984 -4.195571 -8.149546
v 8.259075 -4.221034 -8.109361
v 8.286986 -4.246333 -8.068847
v 8.314705 -4.271458 -8.027984
v 8.342219 -4.296399 -7.986755
v 8.369520 -4.321145 -7.945144
v 8.396596 -4.345687 -7.903131
v 8.179931 -4.195571 -8.189418
v 8.156980 -4.221034 -8.189417
v 8.133860 -4.246333 -8.189417
v 8.110559 -4.271458 -8.189418
v 8.087071 -4.296399 -8.189418
v 8.063387 -4.321145 -8.189418
v 8.039496 -4.345688 -8.189418
v 8.174297 -4.144188 -8.228996
v 8.145724 -4.118289 -8.268296
v 8.117014 -4.092264 -8.307339
v 8.088175 -4.066124 -8.346140
v 8.059219 -4.039878 -8.384717
v 8.030158 -4.013535 -8.423089
v 8.001002 -3.987107 -8.461272
v 8.196778 -4.118601 -8.228996
v 8.219118 -4.092879 -8.228994
v 8.241323 -4.067034 -8.228995
v 8.263405 -4.041073 -8.228995
v 8.285370 -4.015007 -8.228995
v 8.307228 -3.988845 -8.228995
v 8.328988 -3.962598 -8.228995
v 8.168050 -4.092879 -8.268297
v 8.190235 -4.067337 -8.268297
v 8.212286 -4.041670 -8.268297
v 8.234214 -4.015890 -8.268297
v 8.256026 -3.990005 -8.268298
v 8.277731 -3.964025 -8.268298
v 8.299339 -3.937961 -8.268298
v 8.139182 -4.067033 -8.307339
v 8.161211 -4.041670 -8.307339
v 8.183107 -4.016184 -8.307339
v 8.204880 -3.990585 -8.307339
v 8.226539 -3.964882 -8.307339
v 8.248092 -3.939085 -8.307340
v 8.269549 -3.913204 -8.307340
v 8.110186 -4.041073 -8.346140
v 8.132057 -4.015890 -8.346140
v 8.153798 -3.990585 -8.346140
v 8.175417 -3.965168 -8.346140
v 8.196921 -3.939647 -8.346140
v 8.218321 -3.914034 -8.346140
v 8.239625 -3.888337 -8.346141
v 8.081073 -4.015007 -8.384717
v 8.102787 -3.990005 -8.384717
v 8.124371 -3.964883 -8.384717
v 8.145834 -3.939648 -8.384717
v 8.167184 -3.914311 -8.384717
v 8.188430 -3.888882 -8.384717
v 8.209580 -3.863370 -8.384717
v 8.051852 -3.988846 -8.423088
v 8.073409 -3.964026 -8.423089
v 8.094836 -3.939086 -8.423088
v 8.116142 -3.914034 -8.423089
v 8.137338 -3.888882 -8.423088
v 8.158429 -3.863637 -8.423089
v 8.179425 -3.838311 -8.423088
v 8.022536 -3.962598 -8.461272
v 8.043935 -3.937961 -8.461272
v 8.065205 -3.913204 -8.461272
v 8.086354 -3.888337 -8.461272
v 8.107393 -3.863369 -8.461272
v 8.128329 -3.838311 -8.461272
v 8.149172 -3.813170 -8.461272
v 8.253775 -4.169631 -8.149546
v 8.282022 -4.194920 -8.109361
v 8.310084 -4.220045 -8.068847
v 8.337954 -4.244998 -8.027984
v 8.365620 -4.269767 -7.986755
v 8.393070 -4.294343 -7.945144
v 8.420294 -4.318717 -7.903132
v 8.276423 -4.143555 -8.149545
v 8.304822 -4.168668 -8.109361
v 8.333036 -4.193619 -8.068847
v 8.361056 -4.218398 -8.027983
v 8.388871 -4.242995 -7.986755
v 8.416470 -4.267401 -7.945145
v 8.443841 -4.291605 -7.903132
v 8.298935 -4.117352 -8.149545
v 8.327485 -4.142289 -8.109361
v 8.355851 -4.167065 -8.068847
v 8.384021 -4.191669 -8.027984
v 8.411984 -4.216094 -7.986755
v 8.439731 -4.240328 -7.945145
v 8.467247 -4.264362 -7.903132
v 8.321321 -4.091034 -8.149545
v 8.350021 -4.115793 -8.109361
v 8.378537 -4.140393 -8.068847
v 8.406857 -4.164823 -8.027983
v 8.434967 -4.189073 -7.986756
v 8.462860 -4.213135 -7.945145
v 8.490521 -4.236999 -7.903132
v 8.343588 -4.064609 -8.149545
v 8.372439 -4.089190 -8.109361
v 8.401104 -4.113613 -8.068847
v 8.429570 -4.137867 -8.027984
v 8.457829 -4.161942 -7.986756
v 8.485868 -4.185832 -7.945145
v 8.513674 -4.209523 -7.903132
v 8.365747 -4.038086 -8.149545
v 8.394747 -4.062490 -8.109361
v 8.423560 -4.086734 -8.068847
v 8.452175 -4.110812 -8.027983
v 8.480579 -4.134713 -7.986756
v 8.508762 -4.158428 -7.945145
v 8.536714 -4.181948 -7.903132
v 8.387807 -4.011477 -8.149546
v 8.416956 -4.035701 -8.109362
v 8.445917 -4.059768 -8.068847
v 8.474678 -4.083669 -8.027984
v 8.503227 -4.107394 -7.986756
v 8.531555 -4.130935 -7.945145
v 8.559649 -4.154282 -7.903132
v 8.208038 -4.221364 -8.149545
v 8.184932 -4.247002 -8.149544
v 8.161653 -4.272473 -8.149545
v 8.138193 -4.297770 -8.149545
v 8.114544 -4.322881 -8.149545
v 8.090697 -4.347796 -8.149545
v 8.066645 -4.372506 -8.149545
v 8.235976 -4.247002 -8.109361
v 8.212714 -4.272812 -8.109361
v 8.189278 -4.298455 -8.109361
v 8.165660 -4.323922 -8.109361
v 8.141852 -4.349203 -8.109361
v 8.117845 -4.374286 -8.109361
v 8.093629 -4.399162 -8.109361
v 8.263733 -4.272473 -8.068848
v 8.240315 -4.298456 -8.068848
v 8.216723 -4.324270 -8.068847
v 8.192949 -4.349905 -8.068847
v 8.168983 -4.375354 -8.068847
v 8.144816 -4.400604 -8.068847
v 8.120440 -4.425646 -8.068847
v 8.291299 -4.297770 -8.027985
v 8.267727 -4.323922 -8.027985
v 8.243981 -4.349905 -8.027985
v 8.220051 -4.375710 -8.027984
v 8.195927 -4.401325 -8.027984
v 8.171602 -4.426741 -8.027984
v 8.147065 -4.451947 -8.027984
v 8.318662 -4.322880 -7.986755
v 8.294938 -4.349202 -7.986755
v 8.271039 -4.375354 -7.986755
v 8.246953 -4.401325 -7.986755
v 8.222673 -4.427105 -7.986755
v 8.198191 -4.452685 -7.986755
v 8.173495 -4.478055 -7.986755
v 8.345813 -4.347795 -7.945144
v 8.321938 -4.374286 -7.945145
v 8.297886 -4.400603 -7.945144
v 8.273646 -4.426741 -7.945145
v 8.249211 -4.452685 -7.945144
v 8.224573 -4.478429 -7.945145
v 8.199719 -4.503960 -7.945144
v 8.372739 -4.372506 -7.903131
v 8.348714 -4.399162 -7.903131
v 8.324511 -4.425646 -7.903131
v 8.300119 -4.451947 -7.903131
v 8.275531 -4.478055 -7.903131
v 8.250737 -4.503960 -7.903131
v 8.225728 -4.529652 -7.903131
v 8.151664 -4.169631 -8.228995
v 8.123249 -4.143555 -8.268296
v 8.094696 -4.117353 -8.307339
v 8.066015 -4.091034 -8.346139
v 8.037220 -4.064609 -8.384717
v 8.008318 -4.038087 -8.423088
v 7.979322 -4.011478 -8.461272
v 8.128871 -4.194920 -8.228995
v 8.100615 -4.168668 -8.268296
v 8.072220 -4.142290 -8.307339
v 8.043699 -4.115793 -8.346139
v 8.015064 -4.089190 -8.384717
v 7.986323 -4.062490 -8.423089
v 7.957490 -4.035701 -8.461272
v 8.105908 -4.220045 -8.228995
v 8.077810 -4.193619 -8.268296
v 8.049578 -4.167066 -8.307339
v 8.021218 -4.140393 -8.346139
v 7.992744 -4.113613 -8.384717
v 7.964166 -4.086735 -8.423088
v 7.935495 -4.059768 -8.461272
v 8.082767 -4.244998 -8.228995
v 8.054832 -4.218398 -8.268296
v 8.026759 -4.191670 -8.307339
v 7.998563 -4.164823 -8.346139
v 7.970252 -4.137867 -8.384717
v 7.941838 -4.110812 -8.423089
v 7.913331 -4.083669 -8.461272
v 8.059442 -4.269767 -8.228995
v 8.031667 -4.242995 -8.268296
v 8.003758 -4.216094 -8.307339
v 7.975725 -4.189074 -8.346139
v 7.947578 -4.161943 -8.384717
v 7.919329 -4.134713 -8.423088
v 7.890986 -4.107395 -8.461272
v 8.035920 -4.294344 -8.228996
v 8.008307 -4.267402 -8.268296
v 7.980564 -4.240329 -8.307339
v 7.952696 -4.213136 -8.346139
v 7.924715 -4.185832 -8.384717
v 7.896631 -4.158429 -8.423089
v 7.868456 -4.130936 -8.461272
v 8.012194 -4.318718 -8.228996
v 7.984747 -4.291606 -8.268297
v 7.957168 -4.264363 -8.307339
v 7.929465 -4.236999 -8.346139
v 7.901653 -4.209524 -8.384717
v 7.873737 -4.181949 -8.423088
v 7.845729 -4.154283 -8.461272
v 9.635601 -5.468765 -5.046148
v 9.666073 -5.434086 -5.046148
v 9.696351 -5.399223 -5.046148
v 9.726447 -5.364193 -5.046148
v 9.756375 -5.329007 -5.046148
v 9.786146 -5.293678 -5.046148
v 9.815772 -5.258219 -5.046148
v 9.845263 -5.222645 -5.046148
v 9.652092 -5.483713 -4.989458
v 9.668355 -5.498455 -4.932547
v 9.684380 -5.512980 -4.875401
v 9.700151 -5.527276 -4.818010
v 9.715655 -5.541329 -4.760361
v 9.730879 -5.555129 -4.702442
v 9.745808 -5.568661 -4.644241
v 9.604926 -5.503249 -5.046148
v 9.574033 -5.537526 -5.046148
v 9.542911 -5.571580 -5.046148
v 9.511546 -5.605399 -5.046148
v 9.479930 -5.638971 -5.046148
v 9.448049 -5.672281 -5.046148
v 9.415890 -5.705317 -5.046148
v 9.618899 -5.453626 -5.102628
v 9.601996 -5.438306 -5.158909
v 9.584911 -5.422818 -5.215005
v 9.567655 -5.407176 -5.270926
v 9.550241 -5.391392 -5.326686
v 9.532684 -5.375477 -5.382296
v 9.514997 -5.359445 -5.437768
v 9.649279 -5.419049 -5.102628
v 9.679465 -5.384292 -5.102628
v 9.709472 -5.349366 -5.102628
v 9.739310 -5.314285 -5.102628
v 9.768992 -5.279062 -5.102627
v 9.798530 -5.243710 -5.102627
v 9.827932 -5.208242 -5.102627
v 9.632284 -5.403835 -5.158909
v 9.662380 -5.369184 -5.158909
v 9.692296 -5.334364 -5.158909
v 9.722043 -5.299390 -5.158909
v 9.751635 -5.264274 -5.158909
v 9.781081 -5.229029 -5.158909
v 9.810396 -5.193669 -5.158909
v 9.615106 -5.388454 -5.215005
v 9.645108 -5.353909 -5.215005
v 9.674931 -5.319198 -5.215005
v 9.704587 -5.284331 -5.215005
v 9.734088 -5.249324 -5.215005
v 9.763443 -5.214188 -5.215004
v 9.792667 -5.178937 -5.215004
v 9.597754 -5.372919 -5.270926
v 9.627664 -5.338483 -5.270926
v 9.657393 -5.303879 -5.270926
v 9.686956 -5.269122 -5.270926
v 9.716365 -5.234222 -5.270926
v 9.745628 -5.199197 -5.270926
v 9.774761 -5.164056 -5.270926
v 9.580246 -5.357244 -5.326686
v 9.610060 -5.322915 -5.326686
v 9.639696 -5.288421 -5.326686
v 9.669166 -5.253774 -5.326686
v 9.698480 -5.218985 -5.326686
v 9.727653 -5.184070 -5.326686
v 9.756692 -5.149040 -5.326686
v 9.562593 -5.341437 -5.382296
v 9.592312 -5.307220 -5.382296
v 9.621853 -5.272836 -5.382296
v 9.651229 -5.238299 -5.382296
v 9.680449 -5.203622 -5.382296
v 9.709529 -5.168818 -5.382296
v 9.738474 -5.133902 -5.382296
v 9.544809 -5.325516 -5.437768
v 9.574432 -5.291409 -5.437768
v 9.603878 -5.257135 -5.437768
v 9.633159 -5.222711 -5.437768
v 9.662285 -5.188146 -5.437768
v 9.691269 -5.153455 -5.437768
v 9.720122 -5.118650 -5.437768
v 9.682653 -5.448931 -4.989458
v 9.699005 -5.463572 -4.932547
v 9.715118 -5.477998 -4.875401
v 9.730975 -5.492194 -4.818010
v 9.746565 -5.506151 -4.760361
v 9.761871 -5.519855 -4.702442
v 9.776882 -5.533296 -4.644241
v 9.713021 -5.413965 -4.989458
v 9.729463 -5.428505 -4.932547
v 9.745663 -5.442830 -4.875401
v 9.761605 -5.456929 -4.818010
v 9.777278 -5.470790 -4.760361
v 9.792667 -5.484398 -4.702442
v 9.807758 -5.497744 -4.644241
v 9.743207 -5.378831 -4.989458
v 9.759737 -5.393269 -4.932547
v 9.776023 -5.407494 -4.875401
v 9.792051 -5.421494 -4.818010
v 9.807808 -5.435255 -4.760361
v 9.823279 -5.448769 -4.702442
v 9.838450 -5.462020 -4.644241
v 9.773224 -5.343541 -4.989458
v 9.789841 -5.357876 -4.932547
v 9.806212 -5.371999 -4.875401
v 9.822325 -5.385899 -4.818010
v 9.838166 -5.399563 -4.760361
v 9.853720 -5.412981 -4.702443
v 9.868971 -5.426138 -4.644241
v 9.803082 -5.308107 -4.989458
v 9.819786 -5.322338 -4.932546
v 9.836244 -5.336361 -4.875401
v 9.852441 -5.350161 -4.818010
v 9.868364 -5.363727 -4.760361
v 9.883998 -5.377048 -4.702442
v 9.899331 -5.390111 -4.644241
v 9.832795 -5.272544 -4.989458
v 9.849587 -5.286673 -4.932547
v 9.866129 -5.300591 -4.875401
v 9.882410 -5.314292 -4.818010
v 9.898416 -5.327760 -4.760361
v 9.914130 -5.340983 -4.702443
v 9.929542 -5.353951 -4.644241
v 9.862374 -5.236864 -4.989458
v 9.879251 -5.250889 -4.932547
v 9.895879 -5.264707 -4.875401
v 9.912244 -5.278305 -4.818010
v 9.928331 -5.291675 -4.760361
v 9.944127 -5.304801 -4.702442
v 9.959617 -5.317674 -4.644241
v 9.621325 -5.518299 -4.989459
v 9.590340 -5.552677 -4.989458
v 9.559126 -5.586831 -4.989459
v 9.527670 -5.620751 -4.989458
v 9.495960 -5.654422 -4.989459
v 9.463984 -5.687831 -4.989458
v 9.431730 -5.720964 -4.989459
v 9.637500 -5.533142 -4.932547
v 9.606425 -5.567619 -4.932547
v 9.575120 -5.601874 -4.932547
v 9.543571 -5.635892 -4.932547
v 9.511769 -5.669661 -4.932547
v 9.479700 -5.703167 -4.932547
v 9.447353 -5.736397 -4.932547
v 9.653436 -5.547767 -4.875401
v 9.622272 -5.582343 -4.875401
v 9.590878 -5.616694 -4.875401
v 9.559238 -5.650810 -4.875402
v 9.527347 -5.684675 -4.875402
v 9.495186 -5.718277 -4.875402
v 9.462747 -5.751602 -4.875401
v 9.669120 -5.562160 -4.818010
v 9.637870 -5.596833 -4.818010
v 9.606387 -5.631281 -4.818010
v 9.574659 -5.665492 -4.818011
v 9.542677 -5.699452 -4.818010
v 9.510426 -5.733148 -4.818011
v 9.477896 -5.766566 -4.818010
v 9.684539 -5.576309 -4.760361
v 9.653202 -5.611077 -4.760361
v 9.621633 -5.645620 -4.760361
v 9.589818 -5.679926 -4.760361
v 9.557747 -5.713980 -4.760361
v 9.525409 -5.747768 -4.760361
v 9.492789 -5.781278 -4.760362
v 9.699678 -5.590202 -4.702442
v 9.668257 -5.625064 -4.702442
v 9.636601 -5.659700 -4.702442
v 9.604702 -5.694098 -4.702442
v 9.572546 -5.728243 -4.702442
v 9.540119 -5.762122 -4.702442
v 9.507412 -5.795723 -4.702443
v 9.714524 -5.603827 -4.644241
v 9.683020 -5.638781 -4.644241
v 9.651283 -5.673508 -4.644241
v 9.619300 -5.707996 -4.644242
v 9.587058 -5.742231 -4.644241
v 9.554545 -5.776199 -4.644241
v 9.521751 -5.809889 -4.644242
v 9.588315 -5.488007 -5.102627
v 9.571507 -5.472582 -5.158909
v 9.554515 -5.456989 -5.215005
v 9.537354 -5.441240 -5.270926
v 9.520035 -5.425348 -5.326686
v 9.502575 -5.409326 -5.382296
v 9.484985 -5.393184 -5.437768
v 9.557514 -5.522181 -5.102628
v 9.540801 -5.506652 -5.158909
v 9.523904 -5.490954 -5.215005
v 9.506837 -5.475099 -5.270926
v 9.489615 -5.459099 -5.326686
v 9.472252 -5.442969 -5.382296
v 9.454761 -5.426719 -5.437767
v 9.526485 -5.556132 -5.102627
v 9.509866 -5.540502 -5.158909
v 9.493064 -5.524698 -5.215005
v 9.476094 -5.508738 -5.270926
v 9.458971 -5.492632 -5.326686
v 9.441705 -5.476395 -5.382295
v 9.424312 -5.460036 -5.437767
v 9.495216 -5.589850 -5.102628
v 9.478691 -5.574117 -5.158909
v 9.461986 -5.558211 -5.215004
v 9.445114 -5.542146 -5.270926
v 9.428087 -5.525934 -5.326686
v 9.410921 -5.509589 -5.382295
v 9.393627 -5.493124 -5.437767
v 9.463695 -5.623322 -5.102627
v 9.447266 -5.607487 -5.158909
v 9.430657 -5.591477 -5.215004
v 9.413883 -5.575308 -5.270926
v 9.396955 -5.558991 -5.326686
v 9.379889 -5.542541 -5.382295
v 9.362696 -5.525969 -5.437767
v 9.431909 -5.656532 -5.102628
v 9.415576 -5.640595 -5.158909
v 9.399066 -5.624485 -5.215004
v 9.382390 -5.608212 -5.270926
v 9.365563 -5.591791 -5.326686
v 9.348597 -5.575236 -5.382295
v 9.331504 -5.558558 -5.437767
v 9.399847 -5.689469 -5.102628
v 9.383613 -5.673431 -5.158909
v 9.367200 -5.657220 -5.215005
v 9.350624 -5.640845 -5.270926
v 9.333897 -5.624322 -5.326686
v 9.317032 -5.607662 -5.382295
v 9.300042 -5.590878 -5.437767
v 10.219982 -5.998471 -1.030606
v 10.253649 -5.960155 -1.030606
v 10.287101 -5.921638 -1.030606
v 10.320354 -5.882934 -1.030606
v 10.353420 -5.844057 -1.030606
v 10.386312 -5.805024 -1.030606
v 10.419044 -5.765849 -1.030606
v 10.451629 -5.726544 -1.030606
v 10.222190 -6.000471 -0.963615
v 10.224150 -6.002248 -0.896537
v 10.225849 -6.003788 -0.829369
v 10.227274 -6.005079 -0.762106
v 10.228407 -6.006106 -0.694745
v 10.229235 -6.006857 -0.627282
v 10.229742 -6.007318 -0.559714
v 10.186090 -6.036572 -1.030606
v 10.151958 -6.074441 -1.030606
v 10.117572 -6.112066 -1.030606
v 10.082920 -6.149432 -1.030606
v 10.047988 -6.186524 -1.030606
v 10.012764 -6.223327 -1.030606
v 9.977235 -6.259826 -1.030606
v 10.217545 -5.996261 -1.097513
v 10.214888 -5.993852 -1.164340
v 10.212029 -5.991261 -1.231091
v 10.208981 -5.988498 -1.297768
v 10.205759 -5.985578 -1.364377
v 10.202379 -5.982513 -1.430920
v 10.198853 -5.979319 -1.497401
v 10.251197 -5.957959 -1.097513
v 10.284636 -5.919457 -1.097513
v 10.317875 -5.880769 -1.097513
v 10.350928 -5.841908 -1.097513
v 10.383808 -5.802891 -1.097513
v 10.416527 -5.763730 -1.097513
v 10.449098 -5.724441 -1.097513
v 10.248527 -5.955567 -1.164340
v 10.281951 -5.917083 -1.164340
v 10.315176 -5.878411 -1.164340
v 10.348215 -5.839567 -1.164340
v 10.381080 -5.800566 -1.164340
v 10.413783 -5.761422 -1.164340
v 10.446342 -5.722150 -1.164340
v 10.245651 -5.952993 -1.231091
v 10.279060 -5.914526 -1.231091
v 10.312270 -5.875873 -1.231091
v 10.345293 -5.837047 -1.231091
v 10.378142 -5.798063 -1.231091
v 10.410831 -5.758938 -1.231091
v 10.443374 -5.719685 -1.231091
v 10.242586 -5.950251 -1.297768
v 10.275980 -5.911801 -1.297768
v 10.309173 -5.873167 -1.297769
v 10.342179 -5.834360 -1.297768
v 10.375012 -5.795397 -1.297768
v 10.407685 -5.756290 -1.297769
v 10.440211 -5.717056 -1.297769
v 10.239348 -5.947351 -1.364377
v 10.272723 -5.908922 -1.364377
v 10.305898 -5.870308 -1.364377
v 10.338887 -5.831521 -1.364377
v 10.371704 -5.792578 -1.364377
v 10.404360 -5.753492 -1.364377
v 10.436870 -5.714279 -1.364377
v 10.235949 -5.944307 -1.430920
v 10.269305 -5.905900 -1.430920
v 10.302463 -5.867307 -1.430920
v 10.335434 -5.828542 -1.430920
v 10.368232 -5.789619 -1.430920
v 10.400870 -5.750555 -1.430920
v 10.433361 -5.711364 -1.430920
v 10.232404 -5.941134 -1.497401
v 10.265742 -5.902749 -1.497401
v 10.298881 -5.864178 -1.497401
v 10.331833 -5.825435 -1.497401
v 10.364611 -5.786535 -1.497401
v 10.397231 -5.747494 -1.497401
v 10.429703 -5.708324 -1.497401
v 10.255868 -5.962142 -0.963615
v 10.257838 -5.963906 -0.896537
v 10.259547 -5.965436 -0.829369
v 10.260979 -5.966718 -0.762106
v 10.262119 -5.967738 -0.694745
v 10.262952 -5.968483 -0.627282
v 10.263462 -5.968942 -0.559714
v 10.289332 -5.923611 -0.963615
v 10.291314 -5.925364 -0.896538
v 10.293033 -5.926883 -0.829369
v 10.294472 -5.928155 -0.762106
v 10.295617 -5.929168 -0.694745
v 10.296453 -5.929909 -0.627282
v 10.296968 -5.930364 -0.559714
v 10.322597 -5.884893 -0.963615
v 10.324590 -5.886633 -0.896537
v 10.326317 -5.888142 -0.829369
v 10.327764 -5.889405 -0.762106
v 10.328915 -5.890411 -0.694745
v 10.329757 -5.891147 -0.627282
v 10.330274 -5.891598 -0.559714
v 10.355675 -5.846003 -0.963615
v 10.357677 -5.847731 -0.896537
v 10.359414 -5.849229 -0.829369
v 10.360868 -5.850484 -0.762106
v 10.362026 -5.851483 -0.694745
v 10.362872 -5.852213 -0.627282
v 10.363392 -5.852661 -0.559714
v 10.388578 -5.806956 -0.963615
v 10.390593 -5.808671 -0.896537
v 10.392338 -5.810159 -0.829369
v 10.393800 -5.811404 -0.762106
v 10.394962 -5.812396 -0.694745
v 10.395814 -5.813121 -0.627282
v 10.396337 -5.813566 -0.559714
v 10.421323 -5.767766 -0.963615
v 10.423347 -5.769469 -0.896537
v 10.425100 -5.770945 -0.829369
v 10.426569 -5.772182 -0.762106
v 10.427739 -5.773167 -0.694745
v 10.428594 -5.773886 -0.627282
v 10.429119 -5.774327 -0.559714
v 10.453919 -5.728447 -0.963615
v 10.455954 -5.730138 -0.896537
v 10.457716 -5.731603 -0.829369
v 10.459192 -5.732831 -0.762106
v 10.460368 -5.733808 -0.694745
v 10.461227 -5.734522 -0.627282
v 10.461755 -5.734961 -0.559714
v 10.188285 -6.038586 -0.963615
v 10.154140 -6.076468 -0.963615
v 10.119741 -6.114108 -0.963615
v 10.085077 -6.151486 -0.963615
v 10.050135 -6.188591 -0.963615
v 10.014897 -6.225408 -0.963615
v 9.979354 -6.261920 -0.963616
v 10.190234 -6.040374 -0.896538
v 10.156079 -6.078270 -0.896538
v 10.121671 -6.115921 -0.896538
v 10.086996 -6.153312 -0.896538
v 10.052040 -6.190428 -0.896538
v 10.016792 -6.227256 -0.896537
v 9.981238 -6.263780 -0.896538
v 10.191924 -6.041924 -0.829369
v 10.157760 -6.079830 -0.829369
v 10.123342 -6.117492 -0.829369
v 10.088656 -6.154893 -0.829369
v 10.053692 -6.192020 -0.829369
v 10.018434 -6.228858 -0.829369
v 9.982869 -6.265391 -0.829369
v 10.193340 -6.043224 -0.762106
v 10.159166 -6.081139 -0.762106
v 10.124741 -6.118809 -0.762106
v 10.090047 -6.156219 -0.762106
v 10.055074 -6.193354 -0.762106
v 10.019809 -6.230201 -0.762106
v 9.984236 -6.266743 -0.762106
v 10.194468 -6.044258 -0.694745
v 10.160287 -6.082180 -0.694745
v 10.125854 -6.119857 -0.694745
v 10.091154 -6.157273 -0.694745
v 10.056176 -6.194416 -0.694745
v 10.020903 -6.231269 -0.694745
v 9.985325 -6.267818 -0.694745
v 10.195291 -6.045013 -0.627282
v 10.161106 -6.082941 -0.627282
v 10.126668 -6.120623 -0.627282
v 10.091964 -6.158045 -0.627282
v 10.056980 -6.195191 -0.627282
v 10.021703 -6.232050 -0.627282
v 9.986120 -6.268603 -0.627282
v 10.195796 -6.045479 -0.559714
v 10.161609 -6.083408 -0.559714
v 10.127169 -6.121093 -0.559714
v 10.092462 -6.158518 -0.559714
v 10.057475 -6.195667 -0.559714
v 10.022195 -6.232529 -0.559714
v 9.986609 -6.269086 -0.559714
v 10.183664 -6.034346 -1.097513
v 10.181024 -6.031920 -1.164340
v 10.178180 -6.029311 -1.231091
v 10.175148 -6.026530 -1.297768
v 10.171945 -6.023590 -1.364377
v 10.168584 -6.020505 -1.430920
v 10.165078 -6.017288 -1.497401
v 10.149546 -6.072200 -1.097513
v 10.146919 -6.069759 -1.164340
v 10.144092 -6.067132 -1.231091
v 10.141077 -6.064333 -1.297768
v 10.137891 -6.061373 -1.364377
v 10.134549 -6.058268 -1.430920
v 10.131063 -6.055028 -1.497401
v 10.115174 -6.109811 -1.097513
v 10.112561 -6.107354 -1.164340
v 10.109750 -6.104710 -1.231091
v 10.106752 -6.101892 -1.297768
v 10.103585 -6.098912 -1.364377
v 10.100262 -6.095785 -1.430920
v 10.096795 -6.092525 -1.497401
v 10.080536 -6.147161 -1.097513
v 10.077938 -6.144689 -1.164340
v 10.075143 -6.142027 -1.231091
v 10.072163 -6.139190 -1.297769
v 10.069014 -6.136191 -1.364377
v 10.065708 -6.133043 -1.430920
v 10.062263 -6.129762 -1.497401
v 10.045617 -6.184238 -1.097513
v 10.043036 -6.181750 -1.164340
v 10.040257 -6.179070 -1.231091
v 10.037294 -6.176215 -1.297769
v 10.034163 -6.173198 -1.364377
v 10.030877 -6.170029 -1.430920
v 10.027452 -6.166727 -1.497401
v 10.010407 -6.221026 -1.097513
v 10.007841 -6.218522 -1.164340
v 10.005078 -6.215826 -1.231091
v 10.002133 -6.212953 -1.297769
v 9.999021 -6.209915 -1.364377
v 9.995754 -6.206727 -1.430920
v 9.992349 -6.203403 -1.497401
v 9.974891 -6.257512 -1.097513
v 9.972340 -6.254992 -1.164340
v 9.969594 -6.252278 -1.231091
v 9.966667 -6.249387 -1.297769
v 9.963573 -6.246330 -1.364377
v 9.960325 -6.243122 -1.430920
v 9.956941 -6.239778 -1.497401
v 9.866900 -5.678428 3.351682
v 9.898637 -5.642308 3.351682
v 9.930172 -5.606000 3.351682
v 9.961518 -5.569515 3.351682
v 9.992688 -5.532869 3.351682
v 10.023694 -5.496074 3.351682
v 10.054548 -5.459145 3.351682
v 10.085264 -5.422093 3.351682
v 9.854488 -5.667177 3.419857
v 9.841847 -5.655718 3.487944
v 9.828961 -5.644038 3.555938
v 9.815820 -5.632127 3.623831
v 9.802411 -5.619972 3.691616
v 9.788718 -5.607560 3.759287
v 9.774729 -5.594880 3.826835
v 9.834951 -5.714343 3.351682
v 9.802777 -5.750042 3.351682
v 9.770363 -5.785510 3.351682
v 9.737699 -5.820733 3.351681
v 9.704770 -5.855698 3.351682
v 9.671566 -5.890390 3.351682
v 9.638073 -5.924796 3.351682
v 9.879097 -5.689483 3.283428
v 9.891089 -5.700353 3.215101
v 9.902892 -5.711051 3.146708
v 9.914518 -5.721589 3.078257
v 9.925980 -5.731977 3.009754
v 9.937289 -5.742231 2.941206
v 9.948464 -5.752358 2.872620
v 9.910899 -5.653288 3.283427
v 9.942500 -5.616902 3.283427
v 9.973912 -5.580341 3.283427
v 10.005148 -5.543618 3.283428
v 10.036219 -5.506745 3.283428
v 10.067138 -5.469739 3.283428
v 10.097919 -5.432610 3.283428
v 9.922956 -5.664083 3.215101
v 9.954623 -5.627624 3.215100
v 9.986100 -5.590987 3.215101
v 10.017400 -5.554187 3.215101
v 10.048534 -5.517240 3.215101
v 10.079517 -5.480155 3.215101
v 10.110362 -5.442950 3.215101
v 9.934825 -5.674707 3.146708
v 9.966555 -5.638174 3.146708
v 9.998095 -5.601463 3.146708
v 10.029457 -5.564590 3.146708
v 10.060655 -5.527566 3.146708
v 10.091702 -5.490408 3.146708
v 10.122608 -5.453127 3.146708
v 9.946514 -5.685173 3.078257
v 9.978306 -5.648566 3.078257
v 10.009910 -5.611783 3.078257
v 10.041335 -5.574836 3.078257
v 10.072595 -5.537739 3.078257
v 10.103703 -5.500506 3.078257
v 10.134670 -5.463151 3.078257
v 9.958037 -5.695491 3.009754
v 9.989893 -5.658813 3.009754
v 10.021558 -5.621957 3.009754
v 10.053045 -5.584937 3.009754
v 10.084366 -5.547768 3.009753
v 10.115536 -5.510462 3.009753
v 10.146564 -5.473033 3.009754
v 9.969410 -5.705673 2.941206
v 10.001328 -5.668924 2.941206
v 10.033053 -5.631997 2.941206
v 10.064602 -5.594906 2.941206
v 10.095983 -5.557665 2.941206
v 10.127213 -5.520287 2.941206
v 10.158300 -5.482786 2.941206
v 9.980645 -5.715733 2.872620
v 10.012623 -5.678913 2.872620
v 10.044409 -5.641916 2.872621
v 10.076017 -5.604754 2.872621
v 10.107458 -5.567442 2.872620
v 10.138747 -5.529993 2.872620
v 10.169895 -5.492422 2.872621
v 9.886157 -5.631135 3.419857
v 9.873446 -5.619755 3.487944
v 9.860490 -5.608156 3.555938
v 9.847278 -5.596327 3.623831
v 9.833795 -5.584254 3.691616
v 9.820026 -5.571927 3.759287
v 9.805961 -5.559334 3.826835
v 9.917624 -5.594904 3.419856
v 9.904845 -5.583603 3.487944
v 9.891819 -5.572084 3.555938
v 9.878535 -5.560337 3.623831
v 9.864979 -5.548348 3.691616
v 9.851136 -5.536108 3.759287
v 9.836995 -5.523602 3.826836
v 9.948904 -5.558497 3.419856
v 9.936056 -5.547276 3.487944
v 9.922960 -5.535839 3.555938
v 9.909606 -5.524174 3.623831
v 9.895977 -5.512270 3.691616
v 9.882060 -5.500115 3.759287
v 9.867843 -5.487698 3.826836
v 9.980006 -5.521930 3.419856
v 9.967091 -5.510787 3.487944
v 9.953927 -5.499432 3.555938
v 9.940502 -5.487850 3.623831
v 9.926800 -5.476030 3.691616
v 9.912809 -5.463962 3.759287
v 9.898519 -5.451632 3.826836
v 10.010947 -5.485213 3.419857
v 9.997964 -5.474152 3.487944
v 9.984731 -5.462877 3.555938
v 9.971234 -5.451379 3.623831
v 9.957462 -5.439645 3.691616
v 9.943398 -5.427663 3.759287
v 9.929032 -5.415422 3.826836
v 10.041736 -5.448362 3.419857
v 10.028685 -5.437382 3.487944
v 10.015384 -5.426188 3.555938
v 10.001819 -5.414774 3.623831
v 9.987973 -5.403125 3.691616
v 9.973838 -5.391231 3.759287
v 9.959397 -5.379079 3.826836
v 10.072387 -5.411391 3.419857
v 10.059269 -5.400491 3.487944
v 10.045899 -5.389380 3.555938
v 10.032264 -5.378049 3.623831
v 10.018349 -5.366487 3.691616
v 10.004141 -5.354679 3.759287
v 9.989625 -5.342617 3.826836
v 9.822608 -5.703016 3.419857
v 9.790502 -5.738638 3.419857
v 9.758157 -5.774030 3.419857
v 9.725562 -5.809177 3.419857
v 9.692704 -5.844068 3.419857
v 9.659572 -5.878685 3.419857
v 9.626150 -5.913018 3.419856
v 9.810035 -5.691479 3.487944
v 9.777999 -5.727023 3.487944
v 9.745726 -5.762338 3.487944
v 9.713202 -5.797408 3.487944
v 9.680415 -5.832222 3.487944
v 9.647354 -5.866765 3.487944
v 9.614006 -5.901023 3.487944
v 9.797221 -5.679720 3.555938
v 9.765256 -5.715185 3.555938
v 9.733054 -5.750421 3.555938
v 9.700603 -5.785413 3.555938
v 9.667891 -5.820149 3.555938
v 9.634903 -5.854615 3.555938
v 9.601630 -5.888797 3.555938
v 9.784153 -5.667727 3.623831
v 9.752260 -5.703112 3.623831
v 9.720132 -5.738267 3.623831
v 9.687756 -5.773180 3.623831
v 9.655116 -5.807837 3.623831
v 9.622205 -5.842223 3.623831
v 9.589006 -5.876328 3.623831
v 9.770816 -5.655489 3.691616
v 9.738997 -5.690790 3.691616
v 9.706944 -5.725863 3.691617
v 9.674644 -5.760695 3.691617
v 9.642080 -5.795271 3.691616
v 9.609245 -5.829577 3.691616
v 9.576124 -5.863603 3.691616
v 9.757199 -5.642992 3.759287
v 9.725455 -5.678209 3.759287
v 9.693480 -5.713200 3.759287
v 9.661255 -5.747948 3.759287
v 9.628769 -5.782441 3.759287
v 9.596012 -5.816666 3.759286
v 9.562971 -5.850609 3.759286
v 9.743287 -5.630225 3.826835
v 9.711622 -5.665357 3.826835
v 9.679724 -5.700261 3.826835
v 9.647576 -5.734925 3.826835
v 9.615171 -5.769334 3.826835
v 9.582494 -5.803475 3.826835
v 9.549533 -5.837335 3.826835
v 9.847080 -5.725473 3.283428
v 9.859007 -5.736418 3.215101
v 9.870745 -5.747190 3.146708
v 9.882308 -5.757799 3.078257
v 9.893706 -5.768259 3.009754
v 9.904954 -5.778583 2.941206
v 9.916066 -5.788779 2.872620
v 9.814837 -5.761248 3.283427
v 9.826698 -5.772266 3.215100
v 9.838371 -5.783110 3.146708
v 9.849869 -5.793791 3.078257
v 9.861203 -5.804321 3.009754
v 9.872388 -5.814713 2.941206
v 9.883439 -5.824980 2.872620
v 9.782356 -5.796790 3.283427
v 9.794149 -5.807881 3.215100
v 9.805757 -5.818797 3.146708
v 9.817188 -5.829550 3.078256
v 9.828460 -5.840150 3.009753
v 9.839582 -5.850612 2.941206
v 9.850570 -5.860946 2.872620
v 9.749623 -5.832087 3.283427
v 9.761349 -5.843252 3.215100
v 9.772889 -5.854239 3.146708
v 9.784257 -5.865062 3.078256
v 9.795463 -5.875731 3.009753
v 9.806521 -5.886262 2.941206
v 9.817447 -5.896665 2.872620
v 9.716625 -5.867126 3.283427
v 9.728283 -5.878363 3.215101
v 9.739757 -5.889421 3.146708
v 9.751058 -5.900313 3.078256
v 9.762198 -5.911052 3.009753
v 9.773193 -5.921651 2.941206
v 9.784056 -5.932120 2.872620
v 9.683352 -5.901891 3.283427
v 9.694941 -5.913199 3.215101
v 9.706346 -5.924328 3.146708
v 9.717580 -5.935290 3.078257
v 9.728657 -5.946098 3.009753
v 9.739587 -5.956764 2.941205
v 9.750384 -5.967300 2.872620
v 9.649788 -5.936369 3.283427
v 9.661308 -5.947749 3.215101
v 9.672646 -5.958948 3.146708
v 9.683812 -5.969979 3.078257
v 9.694822 -5.980855 3.009753
v 9.705688 -5.991588 2.941206
v 9.716421 -6.002191 2.872620
v 8.630110 -4.557360 7.445124
v 8.655084 -4.528936 7.445126
v 8.679899 -4.500364 7.445126
v 8.704567 -4.471653 7.445126
v 8.729095 -4.442815 7.445126
v 8.753495 -4.413859 7.445126
v 8.777776 -4.384798 7.445125
v 8.801947 -4.355641 7.445125
v 8.604968 -4.534571 7.503382
v 8.579648 -4.511619 7.561357
v 8.554141 -4.488499 7.619031
v 8.528436 -4.465199 7.676388
v 8.502523 -4.441710 7.733406
v 8.476394 -4.418026 7.790068
v 8.450037 -4.394135 7.846357
v 8.604968 -4.585623 7.445124
v 8.579648 -4.613715 7.445124
v 8.554141 -4.641626 7.445124
v 8.528437 -4.669344 7.445124
v 8.502523 -4.696859 7.445124
v 8.476395 -4.724159 7.445124
v 8.450038 -4.751235 7.445124
v 8.655084 -4.579997 7.386604
v 8.679899 -4.602490 7.327841
v 8.704567 -4.624850 7.268851
v 8.729095 -4.647083 7.209654
v 8.753495 -4.669200 7.150269
v 8.777776 -4.691209 7.090713
v 8.801947 -4.713120 7.031007
v 8.680194 -4.551417 7.386606
v 8.705145 -4.522690 7.386606
v 8.729948 -4.493822 7.386606
v 8.754611 -4.464826 7.386606
v 8.779143 -4.435712 7.386606
v 8.803556 -4.406492 7.386606
v 8.827860 -4.377176 7.386606
v 8.705145 -4.573757 7.327841
v 8.730231 -4.544873 7.327843
v 8.755167 -4.515849 7.327843
v 8.779963 -4.486697 7.327842
v 8.804628 -4.457426 7.327842
v 8.829174 -4.428048 7.327842
v 8.853609 -4.398574 7.327842
v 8.729948 -4.595963 7.268852
v 8.755167 -4.566925 7.268852
v 8.780236 -4.537746 7.268852
v 8.805164 -4.508437 7.268852
v 8.829962 -4.479010 7.268852
v 8.854638 -4.449475 7.268852
v 8.879204 -4.419844 7.268852
v 8.754610 -4.618045 7.209655
v 8.779963 -4.588853 7.209654
v 8.805164 -4.559519 7.209654
v 8.830224 -4.530055 7.209655
v 8.855153 -4.500472 7.209655
v 8.879960 -4.470781 7.209655
v 8.904655 -4.440993 7.209656
v 8.779143 -4.640009 7.150269
v 8.804628 -4.610665 7.150269
v 8.829962 -4.581178 7.150269
v 8.855153 -4.551560 7.150269
v 8.880212 -4.521822 7.150270
v 8.905149 -4.491977 7.150270
v 8.929973 -4.462033 7.150270
v 8.803556 -4.661867 7.090713
v 8.829174 -4.632370 7.090714
v 8.854638 -4.602732 7.090713
v 8.879960 -4.572961 7.090714
v 8.905149 -4.543069 7.090714
v 8.930214 -4.513068 7.090714
v 8.955167 -4.482970 7.090714
v 8.827860 -4.683627 7.031007
v 8.853609 -4.653979 7.031007
v 8.879204 -4.624188 7.031007
v 8.904655 -4.594264 7.031007
v 8.929974 -4.564220 7.031007
v 8.955167 -4.534065 7.031007
v 8.980247 -4.503812 7.031007
v 8.629805 -4.506304 7.503382
v 8.604346 -4.483510 7.561357
v 8.578699 -4.460548 7.619031
v 8.552854 -4.437407 7.676387
v 8.526799 -4.414082 7.733406
v 8.500526 -4.390559 7.790068
v 8.474027 -4.366833 7.846357
v 8.654484 -4.477888 7.503382
v 8.628887 -4.455253 7.561357
v 8.603103 -4.432450 7.619031
v 8.577117 -4.409472 7.676388
v 8.550922 -4.386307 7.733406
v 8.524508 -4.362948 7.790068
v 8.497864 -4.339386 7.846357
v 8.679015 -4.449335 7.503382
v 8.653283 -4.426860 7.561357
v 8.627359 -4.404217 7.619031
v 8.601234 -4.381399 7.676387
v 8.574901 -4.358398 7.733406
v 8.548345 -4.335203 7.790068
v 8.521559 -4.311808 7.846357
v 8.703408 -4.420656 7.503382
v 8.677540 -4.398340 7.561357
v 8.651480 -4.375858 7.619031
v 8.625218 -4.353203 7.676388
v 8.598744 -4.330365 7.733406
v 8.572048 -4.307336 7.790068
v 8.545121 -4.284106 7.846357
v 8.727674 -4.391860 7.503382
v 8.701671 -4.369704 7.561357
v 8.675474 -4.347385 7.619031
v 8.649075 -4.324892 7.676387
v 8.622462 -4.302218 7.733406
v 8.595627 -4.279355 7.790068
v 8.568559 -4.256292 7.846357
v 8.751822 -4.362958 7.503382
v 8.725682 -4.340964 7.561357
v 8.699351 -4.318807 7.619031
v 8.672814 -4.296478 7.676388
v 8.646065 -4.273969 7.733406
v 8.619090 -4.251272 7.790068
v 8.591883 -4.228377 7.846357
v 8.775859 -4.333962 7.503381
v 8.749587 -4.312129 7.561357
v 8.723121 -4.290135 7.619031
v 8.696449 -4.267971 7.676387
v 8.669560 -4.245627 7.733406
v 8.642449 -4.223096 7.790068
v 8.615101 -4.200370 7.846357
v 8.579965 -4.562677 7.503381
v 8.554784 -4.590615 7.503380
v 8.529417 -4.618372 7.503380
v 8.503854 -4.645938 7.503380
v 8.478084 -4.673302 7.503380
v 8.452099 -4.700452 7.503380
v 8.425887 -4.727379 7.503380
v 8.554784 -4.539570 7.561357
v 8.529744 -4.567351 7.561356
v 8.504518 -4.594954 7.561355
v 8.479097 -4.622367 7.561355
v 8.453471 -4.649577 7.561355
v 8.427630 -4.676577 7.561355
v 8.401566 -4.703353 7.561355
v 8.529417 -4.516292 7.619031
v 8.504518 -4.543917 7.619031
v 8.479434 -4.571363 7.619030
v 8.454157 -4.598619 7.619030
v 8.428675 -4.625677 7.619030
v 8.402981 -4.652524 7.619030
v 8.377063 -4.679150 7.619030
v 8.503854 -4.492833 7.676387
v 8.479096 -4.520300 7.676387
v 8.454157 -4.547588 7.676387
v 8.429023 -4.574690 7.676387
v 8.403688 -4.601592 7.676386
v 8.378139 -4.628285 7.676386
v 8.352370 -4.654757 7.676386
v 8.478085 -4.469184 7.733406
v 8.453471 -4.496491 7.733406
v 8.428675 -4.523623 7.733406
v 8.403688 -4.550567 7.733406
v 8.378499 -4.577312 7.733406
v 8.353100 -4.603850 7.733405
v 8.327479 -4.630170 7.733405
v 8.452099 -4.445337 7.790068
v 8.427630 -4.472485 7.790068
v 8.402981 -4.499455 7.790069
v 8.378139 -4.526240 7.790069
v 8.353100 -4.552830 7.790068
v 8.327850 -4.579212 7.790068
v 8.302380 -4.605376 7.790068
v 8.425886 -4.421284 7.846357
v 8.401565 -4.448269 7.846357
v 8.377062 -4.475079 7.846357
v 8.352370 -4.501704 7.846357
v 8.327479 -4.528134 7.846356
v 8.302380 -4.554358 7.846355
v 8.277062 -4.580367 7.846355
v 8.629805 -4.608415 7.386604
v 8.654484 -4.631062 7.327841
v 8.679015 -4.653574 7.268851
v 8.703408 -4.675960 7.209654
v 8.727674 -4.698227 7.150269
v 8.751822 -4.720387 7.090714
v 8.775859 -4.742446 7.031007
v 8.604347 -4.636661 7.386604
v 8.628888 -4.659460 7.327841
v 8.653283 -4.682124 7.268851
v 8.677540 -4.704660 7.209654
v 8.701671 -4.727078 7.150269
v 8.725682 -4.749388 7.090713
v 8.749587 -4.771595 7.031007
v 8.578700 -4.664724 7.386604
v 8.603103 -4.687675 7.327841
v 8.627360 -4.710490 7.268851
v 8.651481 -4.733175 7.209654
v 8.675474 -4.755743 7.150269
v 8.699351 -4.778200 7.090714
v 8.723121 -4.800556 7.031007
v 8.552855 -4.692594 7.386604
v 8.577119 -4.715695 7.327841
v 8.601236 -4.738660 7.268851
v 8.625218 -4.761495 7.209654
v 8.649076 -4.784210 7.150269
v 8.672815 -4.806814 7.090713
v 8.696449 -4.829317 7.031007
v 8.526800 -4.720259 7.386604
v 8.550923 -4.743510 7.327841
v 8.574902 -4.766623 7.268851
v 8.598744 -4.789606 7.209654
v 8.622463 -4.812468 7.150269
v 8.646066 -4.835218 7.090714
v 8.669561 -4.857866 7.031007
v 8.500528 -4.747709 7.386604
v 8.524508 -4.771109 7.327841
v 8.548346 -4.794369 7.268851
v 8.572049 -4.817498 7.209654
v 8.595628 -4.840507 7.150269
v 8.619091 -4.863401 7.090713
v 8.642449 -4.886194 7.031007
v 8.474028 -4.774932 7.386604
v 8.497865 -4.798480 7.327841
v 8.521560 -4.821886 7.268851
v 8.545121 -4.845160 7.209654
v 8.568559 -4.868313 7.150269
v 8.591883 -4.891352 7.090714
v 8.615101 -4.914289 7.031007
v 6.697899 -2.805937 10.511318
v 6.712309 -2.789536 10.511318
v 6.726627 -2.773050 10.511318
v 6.740860 -2.756484 10.511318
v 6.755013 -2.739844 10.511318
v 6.769092 -2.723137 10.511318
v 6.783102 -2.706369 10.511318
v 6.797049 -2.689545 10.511318
v 6.663855 -2.775078 10.548022
v 6.629711 -2.744130 10.584261
v 6.595465 -2.713088 10.620005
v 6.561109 -2.681946 10.655226
v 6.526640 -2.650702 10.689895
v 6.492052 -2.619350 10.723981
v 6.457339 -2.587886 10.757456
v 6.683392 -2.822245 10.511319
v 6.668782 -2.838454 10.511318
v 6.654064 -2.854558 10.511318
v 6.639232 -2.870552 10.511318
v 6.624281 -2.886428 10.511318
v 6.609204 -2.902181 10.511318
v 6.593997 -2.917804 10.511318
v 6.731849 -2.836710 10.474179
v 6.765710 -2.867403 10.436631
v 6.799486 -2.898020 10.398707
v 6.833183 -2.928564 10.360434
v 6.866807 -2.959041 10.321841
v 6.900361 -2.989455 10.282958
v 6.933849 -3.019811 10.243815
v 6.746445 -2.820099 10.474178
v 6.760947 -2.803400 10.474178
v 6.775363 -2.786621 10.474178
v 6.789699 -2.769766 10.474178
v 6.803959 -2.752844 10.474178
v 6.818149 -2.735859 10.474178
v 6.832275 -2.718820 10.474177
v 6.780490 -2.850581 10.436631
v 6.795177 -2.833670 10.436632
v 6.809776 -2.816678 10.436631
v 6.824293 -2.799610 10.436631
v 6.838734 -2.782473 10.436630
v 6.853105 -2.765273 10.436631
v 6.867410 -2.748017 10.436630
v 6.814451 -2.880987 10.398707
v 6.829322 -2.863865 10.398706
v 6.844104 -2.846660 10.398706
v 6.858802 -2.829379 10.398706
v 6.873423 -2.812028 10.398706
v 6.887973 -2.794613 10.398706
v 6.902458 -2.777142 10.398706
v 6.848333 -2.911322 10.360434
v 6.863386 -2.893989 10.360434
v 6.878350 -2.876573 10.360434
v 6.893229 -2.859079 10.360434
v 6.908031 -2.841514 10.360434
v 6.922760 -2.823885 10.360434
v 6.937423 -2.806198 10.360434
v 6.882140 -2.941590 10.321842
v 6.897376 -2.924047 10.321841
v 6.912521 -2.906419 10.321841
v 6.927581 -2.888713 10.321841
v 6.942561 -2.870935 10.321841
v 6.957470 -2.853092 10.321841
v 6.972310 -2.835190 10.321841
v 6.915877 -2.971795 10.282960
v 6.931296 -2.954042 10.282959
v 6.946622 -2.936203 10.282959
v 6.961862 -2.918285 10.282958
v 6.977022 -2.900295 10.282958
v 6.992108 -2.882238 10.282958
v 7.007127 -2.864122 10.282959
v 6.949550 -3.001942 10.243815
v 6.965150 -2.983980 10.243815
v 6.980657 -2.965931 10.243815
v 6.996077 -2.947801 10.243815
v 7.011415 -2.929598 10.243815
v 7.026680 -2.911329 10.243815
v 7.041875 -2.892999 10.243815
v 6.678079 -2.758890 10.548022
v 6.643749 -2.728154 10.584261
v 6.609315 -2.697325 10.620006
v 6.574771 -2.666397 10.655226
v 6.540113 -2.635367 10.689894
v 6.505336 -2.604230 10.723981
v 6.470434 -2.572983 10.757456
v 6.692212 -2.742616 10.548022
v 6.657697 -2.712094 10.584261
v 6.623076 -2.681479 10.620006
v 6.588346 -2.650767 10.655226
v 6.553502 -2.619952 10.689894
v 6.518537 -2.589032 10.723981
v 6.483446 -2.558001 10.757456
v 6.706261 -2.726264 10.548022
v 6.671561 -2.695956 10.584261
v 6.636757 -2.665557 10.620006
v 6.601841 -2.635060 10.655226
v 6.566810 -2.604463 10.689894
v 6.531658 -2.573759 10.723981
v 6.496380 -2.542947 10.757456
v 6.720231 -2.709839 10.548022
v 6.685349 -2.679747 10.584261
v 6.650359 -2.649564 10.620006
v 6.615259 -2.619284 10.655226
v 6.580044 -2.588904 10.689894
v 6.544705 -2.558419 10.723981
v 6.509241 -2.527826 10.757456
v 6.734128 -2.693348 10.548022
v 6.699062 -2.663472 10.584261
v 6.663891 -2.633505 10.620006
v 6.628607 -2.603444 10.655226
v 6.593207 -2.573282 10.689894
v 6.557684 -2.543017 10.723981
v 6.522036 -2.512643 10.757456
v 6.747957 -2.676796 10.548022
v 6.712710 -2.647137 10.584261
v 6.677357 -2.617389 10.620006
v 6.641891 -2.587545 10.655226
v 6.606306 -2.557604 10.689895
v 6.570600 -2.527558 10.723981
v 6.534766 -2.497406 10.757456
v 6.761724 -2.660190 10.548023
v 6.726297 -2.630749 10.584261
v 6.690762 -2.601219 10.620006
v 6.655114 -2.571595 10.655226
v 6.619348 -2.541873 10.689895
v 6.583458 -2.512049 10.723981
v 6.547441 -2.482118 10.757456
v 6.649535 -2.791175 10.548022
v 6.635115 -2.807175 10.548022
v 6.620586 -2.823072 10.548022
v 6.605946 -2.838859 10.548022
v 6.591187 -2.854530 10.548022
v 6.576305 -2.870079 10.548022
v 6.561295 -2.885500 10.548022
v 6.615580 -2.760016 10.584261
v 6.601348 -2.775806 10.584261
v 6.587011 -2.791494 10.584261
v 6.572562 -2.807073 10.584261
v 6.557998 -2.822539 10.584261
v 6.543312 -2.837883 10.584261
v 6.528498 -2.853102 10.584261
v 6.581521 -2.728761 10.620005
v 6.567480 -2.744341 10.620005
v 6.553333 -2.759819 10.620005
v 6.539078 -2.775191 10.620006
v 6.524708 -2.790450 10.620005
v 6.510218 -2.805590 10.620005
v 6.495601 -2.820606 10.620005
v 6.547355 -2.697407 10.655226
v 6.533504 -2.712776 10.655226
v 6.519549 -2.728044 10.655226
v 6.505487 -2.743207 10.655226
v 6.491312 -2.758260 10.655226
v 6.477017 -2.773195 10.655226
v 6.462599 -2.788007 10.655226
v 6.513075 -2.665950 10.689895
v 6.499414 -2.681106 10.689895
v 6.485653 -2.696164 10.689895
v 6.471785 -2.711118 10.689895
v 6.457805 -2.725963 10.689895
v 6.443708 -2.740692 10.689895
v 6.429489 -2.755299 10.689893
v 6.478678 -2.634384 10.723980
v 6.465209 -2.649328 10.723981
v 6.451640 -2.664174 10.723980
v 6.437966 -2.678918 10.723981
v 6.424184 -2.693554 10.723980
v 6.410284 -2.708077 10.723979
v 6.396264 -2.722479 10.723979
v 6.444157 -2.602705 10.757455
v 6.430881 -2.617435 10.757455
v 6.417506 -2.632070 10.757455
v 6.404028 -2.646604 10.757455
v 6.390441 -2.661031 10.757455
v 6.376740 -2.675345 10.757455
v 6.362921 -2.689542 10.757455
v 6.717155 -2.853228 10.474179
v 6.750830 -2.884130 10.436631
v 6.784421 -2.914956 10.398707
v 6.817932 -2.945709 10.360435
v 6.851370 -2.976394 10.321841
v 6.884739 -3.007016 10.282959
v 6.918044 -3.037579 10.243815
v 6.702357 -2.869646 10.474178
v 6.735844 -2.900757 10.436631
v 6.769248 -2.931790 10.398707
v 6.802572 -2.962750 10.360435
v 6.835824 -2.993642 10.321841
v 6.869008 -3.024470 10.282958
v 6.902127 -3.055239 10.243815
v 6.687449 -2.885958 10.474177
v 6.720748 -2.917276 10.436631
v 6.753963 -2.948515 10.398707
v 6.787099 -2.979681 10.360435
v 6.820164 -3.010779 10.321842
v 6.853159 -3.041812 10.282960
v 6.886091 -3.072785 10.243816
v 6.672426 -2.902158 10.474177
v 6.705534 -2.933681 10.436630
v 6.738559 -2.965125 10.398706
v 6.771507 -2.996496 10.360435
v 6.804381 -3.027797 10.321842
v 6.837188 -3.059034 10.282960
v 6.869932 -3.090211 10.243816
v 6.657283 -2.918238 10.474177
v 6.690198 -2.949965 10.436631
v 6.723031 -2.981613 10.398706
v 6.755788 -3.013187 10.360434
v 6.788472 -3.044691 10.321842
v 6.821088 -3.076129 10.282961
v 6.853642 -3.107508 10.243816
v 6.642012 -2.934194 10.474177
v 6.674733 -2.966123 10.436630
v 6.707374 -2.997973 10.398706
v 6.739938 -3.029748 10.360433
v 6.772429 -3.061453 10.321842
v 6.804852 -3.093092 10.282959
v 6.837214 -3.124671 10.243815
v 6.626608 -2.950018 10.474177
v 6.659134 -2.982148 10.436631
v 6.691580 -3.014198 10.398706
v 6.723948 -3.046173 10.360434
v 6.756247 -3.078077 10.321842
v 6.788477 -3.109915 10.282960
v 6.820647 -3.141692 10.243816
v 7.232009 -3.290066 -9.322191
v 7.249339 -3.270342 -9.322189
v 7.266560 -3.250515 -9.322189
v 7.283677 -3.230591 -9.322189
v 7.300698 -3.210579 -9.322189
v 7.317630 -3.190486 -9.322189
v 7.334479 -3.170320 -9.322189
v 7.351253 -3.150087 -9.322188
v 7.264635 -3.319638 -9.292356
v 7.297127 -3.349090 -9.262179
v 7.329478 -3.378414 -9.231642
v 7.361678 -3.407601 -9.200723
v 7.393720 -3.436645 -9.169403
v 7.425592 -3.465536 -9.137663
v 7.457292 -3.494268 -9.105483
v 7.214562 -3.309678 -9.322189
v 7.196993 -3.329172 -9.322189
v 7.179293 -3.348540 -9.322189
v 7.161455 -3.367774 -9.322189
v 7.143474 -3.386868 -9.322189
v 7.125342 -3.405813 -9.322189
v 7.107052 -3.424601 -9.322189
v 7.199261 -3.260380 -9.351703
v 7.166395 -3.230590 -9.380914
v 7.133425 -3.200704 -9.409841
v 7.100355 -3.170728 -9.438505
v 7.067196 -3.140672 -9.466926
v 7.033957 -3.110542 -9.495122
v 7.000645 -3.080347 -9.523115
v 7.216411 -3.240860 -9.351703
v 7.233454 -3.221238 -9.351703
v 7.250394 -3.201520 -9.351703
v 7.267239 -3.181715 -9.351703
v 7.283996 -3.161830 -9.351702
v 7.300672 -3.141872 -9.351702
v 7.317271 -3.121848 -9.351702
v 7.183367 -3.211275 -9.380913
v 7.200232 -3.191858 -9.380913
v 7.216994 -3.172347 -9.380913
v 7.233663 -3.152750 -9.380912
v 7.250244 -3.133073 -9.380912
v 7.266745 -3.113324 -9.380912
v 7.283171 -3.093510 -9.380912
v 7.150216 -3.181593 -9.409841
v 7.166900 -3.162383 -9.409840
v 7.183485 -3.143079 -9.409840
v 7.199977 -3.123690 -9.409840
v 7.216382 -3.104222 -9.409840
v 7.232707 -3.084682 -9.409840
v 7.248958 -3.065079 -9.409840
v 7.116965 -3.151824 -9.438505
v 7.133471 -3.132820 -9.438505
v 7.149877 -3.113724 -9.438505
v 7.166190 -3.094543 -9.438505
v 7.182419 -3.075285 -9.438505
v 7.198567 -3.055956 -9.438505
v 7.214644 -3.036564 -9.438504
v 7.083625 -3.121974 -9.466926
v 7.099950 -3.103177 -9.466926
v 7.116177 -3.084290 -9.466926
v 7.132313 -3.065318 -9.466926
v 7.148364 -3.046270 -9.466926
v 7.164337 -3.027152 -9.466926
v 7.180238 -3.007972 -9.466926
v 7.050203 -3.092051 -9.495122
v 7.066347 -3.073462 -9.495123
v 7.082395 -3.054784 -9.495123
v 7.098352 -3.036022 -9.495123
v 7.114226 -3.017185 -9.495123
v 7.130023 -2.998278 -9.495123
v 7.145748 -2.979310 -9.495122
v 7.016709 -3.062063 -9.523115
v 7.032673 -3.043683 -9.523116
v 7.048541 -3.025214 -9.523115
v 7.064319 -3.006662 -9.523115
v 7.080015 -2.988036 -9.523115
v 7.095634 -2.969342 -9.523115
v 7.111183 -2.950586 -9.523115
v 7.282144 -3.299711 -9.292356
v 7.314814 -3.328961 -9.262179
v 7.347341 -3.358083 -9.231642
v 7.379718 -3.387071 -9.200723
v 7.411934 -3.415915 -9.169403
v 7.443982 -3.444608 -9.137663
v 7.475853 -3.473142 -9.105483
v 7.299541 -3.279680 -9.292356
v 7.332388 -3.308727 -9.262179
v 7.365090 -3.337647 -9.231642
v 7.397642 -3.366433 -9.200723
v 7.430033 -3.395076 -9.169403
v 7.462254 -3.423570 -9.137663
v 7.494297 -3.451906 -9.105483
v 7.316834 -3.259551 -9.292356
v 7.349856 -3.288394 -9.262179
v 7.382734 -3.317111 -9.231642
v 7.415460 -3.345695 -9.200723
v 7.448023 -3.374137 -9.169403
v 7.480416 -3.402430 -9.137663
v 7.512630 -3.430567 -9.105483
v 7.334031 -3.239334 -9.292356
v 7.367227 -3.267971 -9.262179
v 7.400279 -3.296484 -9.231642
v 7.433177 -3.324864 -9.200723
v 7.465913 -3.353104 -9.169403
v 7.498477 -3.381196 -9.137663
v 7.530862 -3.409133 -9.105483
v 7.351136 -3.219034 -9.292356
v 7.384506 -3.247465 -9.262179
v 7.417731 -3.275773 -9.231642
v 7.450802 -3.303949 -9.200723
v 7.483708 -3.331986 -9.169403
v 7.516443 -3.359876 -9.137663
v 7.548997 -3.387612 -9.105484
v 7.368159 -3.198660 -9.292356
v 7.401702 -3.226885 -9.262179
v 7.435099 -3.254987 -9.231642
v 7.468340 -3.282958 -9.200723
v 7.501417 -3.310791 -9.169403
v 7.534321 -3.338478 -9.137664
v 7.567043 -3.366012 -9.105484
v 7.385105 -3.178219 -9.292356
v 7.418819 -3.206237 -9.262179
v 7.452387 -3.234132 -9.231642
v 7.485800 -3.261898 -9.200723
v 7.519047 -3.289526 -9.169403
v 7.552119 -3.317010 -9.137664
v 7.585009 -3.344342 -9.105484
v 7.247009 -3.339452 -9.292356
v 7.229258 -3.359147 -9.292356
v 7.211375 -3.378714 -9.292356
v 7.193354 -3.398147 -9.292356
v 7.175188 -3.417437 -9.292356
v 7.156869 -3.436577 -9.292356
v 7.138391 -3.455558 -9.292356
v 7.279323 -3.369106 -9.262179
v 7.261391 -3.389000 -9.262179
v 7.243327 -3.408766 -9.262179
v 7.225123 -3.428396 -9.262179
v 7.206772 -3.447881 -9.262179
v 7.188268 -3.467215 -9.262179
v 7.169602 -3.486389 -9.262179
v 7.311495 -3.398629 -9.231642
v 7.293385 -3.418723 -9.231642
v 7.275140 -3.438686 -9.231642
v 7.256753 -3.458512 -9.231642
v 7.238219 -3.478193 -9.231642
v 7.219529 -3.497720 -9.231642
v 7.200677 -3.517086 -9.231642
v 7.343518 -3.428016 -9.200723
v 7.325229 -3.448308 -9.200723
v 7.306804 -3.468468 -9.200723
v 7.288237 -3.488489 -9.200723
v 7.269520 -3.508364 -9.200723
v 7.250646 -3.528084 -9.200723
v 7.231608 -3.547641 -9.200723
v 7.375382 -3.457258 -9.169403
v 7.356915 -3.477746 -9.169403
v 7.338312 -3.498103 -9.169403
v 7.319565 -3.518318 -9.169403
v 7.300667 -3.538385 -9.169403
v 7.281609 -3.558297 -9.169403
v 7.262386 -3.578044 -9.169403
v 7.407081 -3.486346 -9.137663
v 7.388437 -3.507031 -9.137663
v 7.369657 -3.527582 -9.137663
v 7.350729 -3.547991 -9.137663
v 7.331650 -3.568251 -9.137663
v 7.312410 -3.588352 -9.137663
v 7.293004 -3.608288 -9.137663
v 7.438604 -3.515274 -9.105483
v 7.419785 -3.536154 -9.105483
v 7.400826 -3.556898 -9.105483
v 7.381721 -3.577500 -9.105483
v 7.362462 -3.597950 -9.105483
v 7.343040 -3.618241 -9.105483
v 7.323451 -3.638365 -9.105483
v 7.181994 -3.279790 -9.351703
v 7.149310 -3.249797 -9.380913
v 7.116520 -3.219707 -9.409841
v 7.083633 -3.189527 -9.438505
v 7.050656 -3.159265 -9.466925
v 7.017599 -3.128929 -9.495122
v 6.984471 -3.098528 -9.523115
v 7.164605 -3.299083 -9.351703
v 7.132104 -3.268888 -9.380914
v 7.099497 -3.238595 -9.409841
v 7.066793 -3.208211 -9.438506
v 7.033999 -3.177745 -9.466927
v 7.001127 -3.147206 -9.495122
v 6.968184 -3.116600 -9.523115
v 7.147088 -3.318251 -9.351703
v 7.114770 -3.287855 -9.380914
v 7.082347 -3.257360 -9.409841
v 7.049828 -3.226775 -9.438505
v 7.017220 -3.196106 -9.466927
v 6.984533 -3.165364 -9.495122
v 6.951776 -3.134554 -9.523115
v 7.129435 -3.337287 -9.351703
v 7.097301 -3.306691 -9.380914
v 7.065064 -3.275997 -9.409841
v 7.032731 -3.245210 -9.438506
v 7.000310 -3.214341 -9.466927
v 6.967810 -3.183397 -9.495123
v 6.935240 -3.152385 -9.523115
v 7.111639 -3.356183 -9.351703
v 7.079692 -3.325389 -9.380914
v 7.047642 -3.294496 -9.409841
v 7.015496 -3.263510 -9.438505
v 6.983263 -3.232441 -9.466927
v 6.950953 -3.201297 -9.495123
v 6.918571 -3.170084 -9.523116
v 7.093695 -3.374932 -9.351703
v 7.061935 -3.343942 -9.380914
v 7.030074 -3.312852 -9.409841
v 6.998116 -3.281668 -9.438506
v 6.966074 -3.250401 -9.466927
v 6.933952 -3.219058 -9.495123
v 6.901762 -3.187646 -9.523116
v 7.075594 -3.393526 -9.351703
v 7.044024 -3.362342 -9.380914
v 7.012353 -3.331056 -9.409841
v 6.980587 -3.299677 -9.438505
v 6.948735 -3.268213 -9.466927
v 6.916806 -3.236673 -9.495123
v 6.884808 -3.205064 -9.523116
v 8.043448 -5.785465 -6.751786
v 8.076015 -5.760526 -6.751786
v 8.108443 -5.735394 -6.751786
v 8.140744 -5.710083 -6.751786
v 8.172924 -5.684608 -6.751786
v 8.204990 -5.658980 -6.751786
v 8.236955 -5.633216 -6.751786
v 8.268821 -5.607327 -6.751786
v 8.061791 -5.810200 -6.702857
v 8.079970 -5.834714 -6.653656
v 8.097978 -5.858996 -6.604167
v 8.115801 -5.883032 -6.554375
v 8.133432 -5.906807 -6.504264
v 8.150861 -5.930309 -6.453822
v 8.168077 -5.953524 -6.403029
v 8.010737 -5.810200 -6.751786
v 7.977873 -5.834714 -6.751786
v 7.944849 -5.858996 -6.751786
v 7.911655 -5.883032 -6.751786
v 7.878284 -5.906807 -6.751786
v 7.844727 -5.930309 -6.751786
v 7.810975 -5.953525 -6.751786
v 8.024954 -5.760526 -6.800457
v 8.006317 -5.735394 -6.848886
v 7.987547 -5.710083 -6.897089
v 7.968655 -5.684608 -6.945080
v 7.949649 -5.658980 -6.992874
v 7.930543 -5.633216 -7.040485
v 7.911345 -5.607327 -7.087933
v 8.057368 -5.735702 -6.800457
v 8.089646 -5.710687 -6.800457
v 8.121797 -5.685493 -6.800457
v 8.153827 -5.660136 -6.800457
v 8.185745 -5.634628 -6.800457
v 8.217561 -5.608983 -6.800457
v 8.249280 -5.583214 -6.800457
v 8.038578 -5.710687 -6.848887
v 8.070704 -5.685789 -6.848886
v 8.102703 -5.660714 -6.848887
v 8.134583 -5.635476 -6.848886
v 8.166352 -5.610089 -6.848887
v 8.198017 -5.584563 -6.848886
v 8.229588 -5.558916 -6.848887
v 8.019654 -5.685493 -6.897089
v 8.051628 -5.660714 -6.897089
v 8.083475 -5.635759 -6.897089
v 8.115203 -5.610641 -6.897089
v 8.146820 -5.585374 -6.897089
v 8.178335 -5.559971 -6.897089
v 8.209755 -5.534445 -6.897089
v 8.000607 -5.660136 -6.945080
v 8.032426 -5.635476 -6.945080
v 8.064120 -5.610641 -6.945080
v 8.095695 -5.585644 -6.945080
v 8.127162 -5.560499 -6.945080
v 8.158525 -5.535217 -6.945079
v 8.189794 -5.509814 -6.945079
v 7.981447 -5.634628 -6.992874
v 8.013112 -5.610087 -6.992874
v 8.044652 -5.585374 -6.992874
v 8.076074 -5.560498 -6.992874
v 8.107386 -5.535476 -6.992874
v 8.138596 -5.510318 -6.992874
v 8.169713 -5.485038 -6.992874
v 7.962184 -5.608983 -7.040486
v 7.993693 -5.584563 -7.040485
v 8.025078 -5.559971 -7.040485
v 8.056346 -5.535217 -7.040485
v 8.087503 -5.510318 -7.040486
v 8.118561 -5.485283 -7.040486
v 8.149525 -5.460128 -7.040486
v 7.942829 -5.583214 -7.087933
v 7.974181 -5.558916 -7.087932
v 8.005410 -5.534445 -7.087932
v 8.036523 -5.509815 -7.087932
v 8.067526 -5.485038 -7.087933
v 8.098429 -5.460128 -7.087933
v 8.129239 -5.435098 -7.087933
v 8.094506 -5.785145 -6.702857
v 8.112835 -5.809546 -6.653656
v 8.130989 -5.833714 -6.604167
v 8.148959 -5.857638 -6.554375
v 8.166735 -5.881304 -6.504264
v 8.184305 -5.904696 -6.453821
v 8.201662 -5.927803 -6.403029
v 8.127085 -5.759897 -6.702857
v 8.145561 -5.784184 -6.653656
v 8.163863 -5.808239 -6.604167
v 8.181978 -5.832049 -6.554375
v 8.199897 -5.855603 -6.504264
v 8.217609 -5.878886 -6.453822
v 8.235106 -5.901884 -6.403029
v 8.159534 -5.734470 -6.702857
v 8.178158 -5.758640 -6.653656
v 8.196606 -5.782581 -6.604167
v 8.214865 -5.806279 -6.554375
v 8.232926 -5.829720 -6.504264
v 8.250781 -5.852893 -6.453821
v 8.268417 -5.875782 -6.403029
v 8.191862 -5.708878 -6.702857
v 8.210634 -5.732931 -6.653656
v 8.229226 -5.756757 -6.604167
v 8.247629 -5.780341 -6.554375
v 8.265834 -5.803670 -6.504264
v 8.283829 -5.826730 -6.453822
v 8.301605 -5.849509 -6.403029
v 8.224077 -5.683132 -6.702857
v 8.242995 -5.707069 -6.653656
v 8.261733 -5.730779 -6.604167
v 8.280280 -5.754249 -6.554375
v 8.298627 -5.777464 -6.504264
v 8.316762 -5.800412 -6.453821
v 8.334677 -5.823080 -6.403029
v 8.256188 -5.657248 -6.702857
v 8.275251 -5.681068 -6.653656
v 8.294135 -5.704661 -6.604167
v 8.312825 -5.728015 -6.554374
v 8.331313 -5.751117 -6.504264
v 8.349588 -5.773952 -6.453822
v 8.367640 -5.796509 -6.403029
v 8.288202 -5.631241 -6.702857
v 8.307411 -5.654942 -6.653656
v 8.326439 -5.678418 -6.604167
v 8.345271 -5.701656 -6.554374
v 8.363901 -5.724643 -6.504264
v 8.382316 -5.747364 -6.453821
v 8.400506 -5.769809 -6.403029
v 8.028930 -5.835048 -6.702856
v 7.995914 -5.859675 -6.702856
v 7.962737 -5.884068 -6.702856
v 7.929390 -5.908216 -6.702856
v 7.895865 -5.932100 -6.702856
v 7.862153 -5.955710 -6.702857
v 7.828246 -5.979033 -6.702857
v 8.046960 -5.859675 -6.653655
v 8.013794 -5.884416 -6.653655
v 7.980467 -5.908919 -6.653655
v 7.946967 -5.933176 -6.653655
v 7.913290 -5.957170 -6.653655
v 7.879425 -5.980886 -6.653655
v 7.845365 -6.004314 -6.653656
v 8.064818 -5.884069 -6.604167
v 8.031505 -5.908919 -6.604166
v 7.998027 -5.933534 -6.604166
v 7.964378 -5.957899 -6.604166
v 7.930550 -5.982000 -6.604166
v 7.896533 -6.005823 -6.604166
v 7.862320 -6.029356 -6.604167
v 8.082497 -5.908216 -6.554375
v 8.049035 -5.933175 -6.554375
v 8.015410 -5.957898 -6.554375
v 7.981613 -5.982370 -6.554375
v 7.947635 -6.006578 -6.554375
v 7.913468 -6.030507 -6.554375
v 7.879103 -6.054144 -6.554375
v 8.099983 -5.932100 -6.504264
v 8.066376 -5.957170 -6.504264
v 8.032605 -5.981999 -6.504264
v 7.998660 -6.006578 -6.504264
v 7.964535 -6.030891 -6.504264
v 7.930219 -6.054924 -6.504264
v 7.895705 -6.078664 -6.504264
v 8.117269 -5.955710 -6.453821
v 8.083517 -5.980886 -6.453820
v 8.049602 -6.005823 -6.453820
v 8.015512 -6.030507 -6.453820
v 7.981240 -6.054924 -6.453820
v 7.946777 -6.079060 -6.453820
v 7.912115 -6.102901 -6.453820
v 8.134341 -5.979032 -6.403029
v 8.100449 -6.004314 -6.403029
v 8.066390 -6.029356 -6.403029
v 8.032158 -6.054144 -6.403028
v 7.997741 -6.078664 -6.403028
v 7.963133 -6.102901 -6.403028
v 7.928325 -6.126842 -6.403028
v 7.992394 -5.785145 -6.800457
v 7.973910 -5.759897 -6.848887
v 7.955296 -5.734469 -6.897089
v 7.936559 -5.708878 -6.945080
v 7.917710 -5.683132 -6.992874
v 7.898760 -5.657248 -7.040487
v 7.879719 -5.631240 -7.087933
v 7.959683 -5.809546 -6.800457
v 7.941354 -5.784184 -6.848886
v 7.922894 -5.758640 -6.897089
v 7.904312 -5.732931 -6.945080
v 7.885621 -5.707069 -6.992874
v 7.866828 -5.681068 -7.040486
v 7.847945 -5.654943 -7.087933
v 7.926811 -5.833714 -6.800457
v 7.908636 -5.808239 -6.848887
v 7.890332 -5.782581 -6.897089
v 7.871908 -5.756757 -6.945080
v 7.853374 -5.730780 -6.992874
v 7.834740 -5.704662 -7.040487
v 7.816016 -5.678418 -7.087933
v 7.893772 -5.857638 -6.800457
v 7.875752 -5.832050 -6.848886
v 7.857603 -5.806279 -6.897089
v 7.839338 -5.780341 -6.945080
v 7.820963 -5.754250 -6.992874
v 7.802488 -5.728016 -7.040486
v 7.783924 -5.701656 -7.087933
v 7.860557 -5.881304 -6.800457
v 7.842691 -5.855604 -6.848887
v 7.824700 -5.829721 -6.897089
v 7.806593 -5.803671 -6.945080
v 7.788377 -5.777465 -6.992874
v 7.770062 -5.751117 -7.040487
v 7.751660 -5.724643 -7.087933
v 7.827155 -5.904696 -6.800457
v 7.809447 -5.878887 -6.848886
v 7.791615 -5.852893 -6.897089
v 7.773665 -5.826731 -6.945080
v 7.755610 -5.800412 -6.992874
v 7.737458 -5.773952 -7.040486
v 7.719217 -5.747365 -7.087933
v 7.793561 -5.927804 -6.800457
v 7.776011 -5.901885 -6.848887
v 7.758338 -5.875782 -6.897089
v 7.740549 -5.849509 -6.945080
v 7.722654 -5.823080 -6.992874
v 7.704663 -5.796510 -7.040486
v 7.686586 -5.769810 -7.087933
v 8.870221 -6.900352 -3.119754
v 8.909550 -6.870234 -3.119754
v 8.948714 -6.839883 -3.119753
v 8.987720 -6.809316 -3.119754
v 9.026584 -6.778550 -3.119753
v 9.065310 -6.747602 -3.119754
v 9.103911 -6.716486 -3.119754
v 9.142398 -6.685221 -3.119754
v 8.877885 -6.910686 -3.056931
v 8.885354 -6.920759 -2.993949
v 8.892618 -6.930554 -2.930798
v 8.899666 -6.940058 -2.867471
v 8.906485 -6.949253 -2.803960
v 8.913063 -6.958123 -2.740256
v 8.919391 -6.966655 -2.676351
v 8.830718 -6.930223 -3.119754
v 8.791029 -6.959830 -3.119753
v 8.751146 -6.989154 -3.119754
v 8.711060 -7.018180 -3.119753
v 8.670757 -7.046893 -3.119754
v 8.630232 -7.075275 -3.119753
[truncated: 29,943,466 more chars]
