# Supplementary material for: Using 3D printed eggs to examine the egg-rejection behaviour of wild birds
Source: PeerJ. 2015 May 26;3:e965. doi: 10.7717/peerj.965 (PMC4451021; doi:10.7717/peerj.965)
Supplement: Data S1 — Dataset 1. Data collected during rejection experiment and for size dimensions of 3D printed and plaster-cast eggs. [file peerj-03-965-s003.xlsx]

## Sheet: 3D printed egg experiment
Nest ID	Treatment	Length (mm)	Breadth (mm)	Weight (g)	Order of presentation	Outcome	Binary outcome	Female flushed
Genung	Beige	23.2	17.1	3.64	1	Accept	0	yes
Genung	Blue	22	16.5	3.09	2	Accept	0	no
Mapplewood	Blue	23.6	17.1	3.64	1	Accept	0	yes
Yellowbarn drainpipe	Blue	23	17.4	3.59	1	Accept	0	yes
Yellowbarn lowbush	Beige	21.6	16.8	2.46	1	Accept	0	yes
South St	Blue	20.9	16	2.77	1	Accept	0	yes
Sapsucker	Beige	23.3	17.3	3.65	1	Accept	0	yes
Sapsucker	Blue	21.2	15.9	2.8	2	Accept	0	no
Hayts	Beige	21.9	16.4	3.18	1	Reject	1	yes
Klinewoods	Blue	23.6	17.3	3.59	1	Accept	0	yes
Yellowbarn back porch	Blue	19.3	14.6	2.12	1	Accept	0	no
Yellowbarn evergreen	Beige	23.5	18.1	4.07	1	Reject	1	yes
4H Acres	Beige	21	15.8	2.57	1	Reject	1	no
4H Acres	Blue	19.1	14.5	2.15	2	Accept	0	yes
Aurora	Beige	22.7	17	3.3	1	Reject	1	yes
Brookhaven	Blue	22	16.8	3.13	1	Accept	0	yes
Cass Park	Blue	23.9	18	4.01	1	Accept	0	yes
Cass Park	Beige	21.1	16	2.82	2	Reject	1	yes
CP (fence)	Blue	24.2	18	3.93	1	Accept	0	yes
CP (fence)	Beige	19.3	14.5	2.15	2	Reject	1	no
CP (light)	Blue	19.2	14.7	2.08	1	Accept	0	yes
EHOB medium evergreen	Blue	21.5	16.5	3.13	1	Accept	0	yes
Hammond Hill	Beige	23.6	17.3	3.71	1	Reject	1	yes
Kips barn	Beige	22.1	16.5	3.19	1	Reject	1	yes
Myers Park	Beige	23.5	17.4	3.65	1	Reject	1	no
Rabbit Run	Blue	23.2	17.2	3.58	1	Accept	0	yes
Rabbit Run feeder	Beige	22	16.5	3.16	2	Reject	1	yes
Smelly Barn	Beige	24.4	17.9	4.12	1	Reject	1	yes

## Sheet: Variance same sized eggs
Source	Length (mm)	Breath (mm)	Aspect ratio (L/B)	Weight (g)
3D printed eggs	22.7	18.1	1.25414	3.81
3D printed eggs	22.6	18.1	1.24862	3.78
3D printed eggs	22.6	18.1	1.24862	3.79
3D printed eggs	22.6	18.1	1.24862	3.77
3D printed eggs	22.6	18	1.25556	3.71
3D printed eggs	22.4	18	1.24444	3.75
3D printed eggs	22.7	18.2	1.24725	3.81
3D printed eggs	22.4	18.1	1.23757	3.73
3D printed eggs	22.6	18.1	1.24862	3.72
3D printed eggs	22.7	18.2	1.24725	3.81
3D printed eggs	22.6	18.1	1.24862	3.8
3D printed eggs	22.6	18.1	1.24862	3.79
3D printed eggs	22.6	18.1	1.24862	3.79
3D printed eggs	22.6	18.2	1.24176	3.8
3D printed eggs	22.6	18.2	1.24176	3.83
3D printed eggs	22.6	18.1	1.24862	3.77
3D printed eggs	22.7	17.5	1.29714	3.76
3D printed eggs	22.5	18.1	1.24309	3.67
3D printed eggs	22.1	18	1.22778	3.76
3D printed eggs	22.6	18.1	1.24862	3.78
3D printed eggs	22.4	18.2	1.23077	3.71
3D printed eggs	22.7	18.2	1.24725	3.8
3D printed eggs	22.6	18	1.25556	3.79
3D printed eggs	22.7	18.1	1.25414	3.77
3D printed eggs	22.6	18.2	1.24176	3.8
3D printed eggs	22.6	18.1	1.24862	3.77
3D printed eggs	22.6	18.1	1.24862	3.79
3D printed eggs	22.6	18.1	1.24862	3.78
3D printed eggs	22.7	18.2	1.24725	3.83
3D printed eggs	22.5	18.1	1.24309	3.75
3D printed eggs	22.1	17.6	1.25568	3.73
3D printed eggs	22.5	18.1	1.24309	3.74
3D printed eggs	22.6	18.1	1.24862	3.77
3D printed eggs	22.6	18.1	1.24862	3.78
3D printed eggs	22.6	18.2	1.24176	3.77
3D printed eggs	22.6	18	1.25556	3.78
3D printed eggs	22.7	18.2	1.24725	3.79
3D printed eggs	22.8	18	1.26667	3.68
3D printed eggs	22.6	18.1	1.24862	3.77
3D printed eggs	22.4	18.2	1.23077	3.78
3D printed eggs	22.6	18.1	1.24862	3.71
3D printed eggs	22.6	18.1	1.24862	3.76
3D printed eggs	22.6	18.1	1.24862	3.79
3D printed eggs	22.6	18.1	1.24862	3.78
3D printed eggs	22.5	18.1	1.24309	3.75
3D printed eggs	22.5	18.1	1.24309	3.81
3D printed eggs	22.6	18.2	1.24176	3.79
3D printed eggs	22.6	18	1.25556	3.77
3D printed eggs	22.6	18.3	1.23497	3.82
3D printed eggs	22.6	18.1	1.24862	3.79
3D printed eggs	22.5	18.1	1.24309	3.78
3D printed eggs	22.2	18.1	1.22652	3.74
3D printed eggs	22.5	18.1	1.24309	3.71
3D printed eggs	22.5	18.1	1.24309	3.79
3D printed eggs	22.6	17.7	1.27684	3.74
3D printed eggs	22.4	17.8	1.25843	3.72
3D printed eggs	22.7	18.1	1.25414	3.8
3D printed eggs	22.6	18.1	1.24862	3.77
3D printed eggs	22.6	18.1	1.24862	3.8
3D printed eggs	22.5	18.1	1.24309	3.79
3D printed eggs	22.6	18	1.25556	3.79
3D printed eggs	22.5	18.1	1.24309	3.78
3D printed eggs	22.6	17.8	1.26966	3.77
3D printed eggs	22.6	18.1	1.24862	3.81
3D printed eggs	22.5	18.1	1.24309	3.82
3D printed eggs	22.6	18.2	1.24176	3.76
3D printed eggs	22.5	17.9	1.25698	3.74
3D printed eggs	22.6	18.1	1.24862	3.84
3D printed eggs	22.7	18.1	1.25414	3.8
3D printed eggs	22.6	18.3	1.23497	3.8
3D printed eggs	22.7	17.8	1.27528	3.78
3D printed eggs	22.6	18.1	1.24862	3.79
3D printed eggs	22.6	18.1	1.24862	3.75
3D printed eggs	22.5	18.1	1.24309	3.73
3D printed eggs	22.7	18.2	1.24725	3.77
3D printed eggs	22.3	18.1	1.23204	3.73
3D printed eggs	22.6	18.1	1.24862	3.73
3D printed eggs	22.6	18.1	1.24862	3.78
3D printed eggs	22.6	18.2	1.24176	3.76
3D printed eggs	22.7	18.2	1.24725	3.8
Plaster eggs	27.9	22.7	1.22907	7.8
Plaster eggs	27.2	22.7	1.19824	6.4
Plaster eggs	26.1	22.7	1.14978	8
Plaster eggs	26.8	22.6	1.18584	6.5
Plaster eggs	28	22.7	1.23348	7.9
Plaster eggs	27.2	22.7	1.19824	7.6
Plaster eggs	25.9	23	1.12609	7.3
Plaster eggs	27.2	22.7	1.19824	8
Plaster eggs	27.1	22.7	1.19383	7.5
Plaster eggs	26.7	22.7	1.17621	5.3
Plaster eggs	27.6	22.7	1.21586	4.4
Plaster eggs	27.3	22.7	1.20264	7.5
Plaster eggs	27.5	22.7	1.21145	6.2
Plaster eggs	27.5	22.8	1.20614	8.5
Plaster eggs	27.2	22.7	1.19824	8
Plaster eggs	27.3	22.7	1.20264	5.3
Plaster eggs	27.4	22.7	1.20705	7.6
Plaster eggs	27.5	22.7	1.21145	6.7
Plaster eggs	26.5	22.7	1.1674	7.8
Plaster eggs	26.8	22.7	1.18062	7.5
Plaster eggs	27.4	22.5	1.21778	6
Plaster eggs	28	22.8	1.22807	8
Plaster eggs	27.5	22.7	1.21145	7.1
Plaster eggs	27.8	22.7	1.22467	7.1
Plaster eggs	27.7	22.7	1.22026	8.2
Plaster eggs	27.7	22.7	1.22026	7
Plaster eggs	27.9	22.7	1.22907	6.5
Plaster eggs	26.9	22.7	1.18502	6.9
Plaster eggs	28	22.8	1.22807	6.7
Plaster eggs	26.3	22.7	1.15859	6.4
Plaster eggs	27.4	22.7	1.20705	7.9
Plaster eggs	28.2	22.7	1.24229	7.7
Plaster eggs	28.2	22.7	1.24229	6.6
Plaster eggs	28.2	22.7	1.24229	5
Plaster eggs	28.2	22.7	1.24229	5.8
Plaster eggs	27.6	22.7	1.21586	6.6
Plaster eggs	28.5	22.7	1.25551	4.4
Plaster eggs	28.2	22.7	1.24229	6.7
Plaster eggs	27.1	22.7	1.19383	6.6
Plaster eggs	28.2	22.7	1.24229	6.5
Plaster eggs	27.8	22.7	1.22467	6
Plaster eggs	27	22.8	1.18421	5.7
Plaster eggs	27.6	22.8	1.21053	6.7
Plaster eggs	27.6	22.6	1.22124	5.5
Plaster eggs	26.9	22.7	1.18502	7.7
Plaster eggs	27.4	22.7	1.20705	7
Plaster eggs	28.8	22.7	1.26872	7
Plaster eggs	28.4	22.7	1.2511	7.4
Plaster eggs	27.3	22.8	1.19737	5.8
Plaster eggs	28.1	22.7	1.23789	8.6
Plaster eggs	28	22.6	1.23894	7.8
Plaster eggs	28.2	22.8	1.23684	5.8
Plaster eggs	27	22.7	1.18943	7
Plaster eggs	28.1	22.7	1.23789	6.2
Plaster eggs	26.9	22.7	1.18502	5.8
Plaster eggs	28.6	22.7	1.25991	5.3
Plaster eggs	28.5	22.7	1.25551	6.2
Plaster eggs	28.1	22.7	1.23789	7
Plaster eggs	28.8	22.8	1.26316	6.3
Plaster eggs	27.9	22.7	1.22907	6.5
Plaster eggs	28.3	22.7	1.2467	5
Plaster eggs	28.5	22.7	1.25551	5.8
Plaster eggs	28.2	22.6	1.24779	8.6
